# Supplementary material for: Comprehensive investigation of key biomarkers and pathways in hepatitis B virus-related hepatocellular carcinoma
Source: J Cancer. 2019 Sep 7;10(23):5689–704. doi: 10.7150/jca.31287 (PMC6843875; doi:10.7150/jca.31287)
Supplement: Supplementary file 2 — Supplementary tables. [file jcav10p5689s2.xlsx]

## Sheet: TableS1
Table S1 GSEA result of HBV-related HCC tumor tissue using c5 reference gene sets.
NAME	GS<br> follow link to MSigDB	GS DETAILS	SIZE	ES	NES	NOM p-val	FDR q-val	FWER p-val	RANK AT MAX	LEADING EDGE
GO_REGULATION_OF_MICROTUBULE_POLYMERIZATION_OR_DEPOLYMERIZATION	GO_REGULATION_OF_MICROTUBULE_POLYMERIZATION_OR_DEPOLYMERIZATION	Details ...	128	0.656863	1.85367	<0.001	0.0576099	0.693	2052	tags=43%, list=16%, signal=51%
GO_PROTEIN_LOCALIZATION_TO_ORGANELLE	GO_PROTEIN_LOCALIZATION_TO_ORGANELLE	Details ...	455	0.393598	1.8541	<0.001	0.058744	0.691	3675	tags=44%, list=28%, signal=58%
GO_MICROTUBULE_CYTOSKELETON_ORGANIZATION	GO_MICROTUBULE_CYTOSKELETON_ORGANIZATION	Details ...	233	0.569773	1.86432	<0.001	0.0599137	0.654	2084	tags=34%, list=16%, signal=40%
GO_REGULATION_OF_PROTEIN_COMPLEX_DISASSEMBLY	GO_REGULATION_OF_PROTEIN_COMPLEX_DISASSEMBLY	Details ...	165	0.599758	1.85963	<0.001	0.0601248	0.67	2052	tags=38%, list=16%, signal=44%
GO_NEGATIVE_REGULATION_OF_ORGANELLE_ORGANIZATION	GO_NEGATIVE_REGULATION_OF_ORGANELLE_ORGANIZATION	Details ...	293	0.526038	1.80049	<0.001	0.0601533	0.874	2087	tags=32%, list=16%, signal=38%
GO_PEPTIDE_N_ACETYLTRANSFERASE_ACTIVITY	GO_PEPTIDE_N_ACETYLTRANSFERASE_ACTIVITY	Details ...	36	0.556384	1.7795	<0.001	0.0608177	0.917	2735	tags=42%, list=21%, signal=53%
GO_SPINDLE	GO_SPINDLE	Details ...	199	0.653715	1.80141	<0.001	0.0612215	0.87	1694	tags=39%, list=13%, signal=44%
GO_OOCYTE_DIFFERENTIATION	GO_OOCYTE_DIFFERENTIATION	Details ...	28	0.670447	1.85522	<0.001	0.0613285	0.687	832	tags=25%, list=6%, signal=27%
GO_MICROTUBULE	GO_MICROTUBULE	Details ...	277	0.508012	1.84208	<0.001	0.0614266	0.737	1800	tags=30%, list=14%, signal=34%
GO_MEIOTIC_CELL_CYCLE	GO_MEIOTIC_CELL_CYCLE	Details ...	115	0.619125	1.7902	<0.001	0.0615769	0.893	1557	tags=30%, list=12%, signal=34%
GO_MEIOTIC_CELL_CYCLE_PROCESS	GO_MEIOTIC_CELL_CYCLE_PROCESS	Details ...	94	0.629154	1.78009	<0.001	0.0617924	0.913	1557	tags=31%, list=12%, signal=35%
GO_MICROTUBULE_ORGANIZING_CENTER	GO_MICROTUBULE_ORGANIZING_CENTER	Details ...	409	0.461278	1.7709	<0.001	0.0619519	0.939	3014	tags=38%, list=23%, signal=48%
GO_PROTEASOMAL_PROTEIN_CATABOLIC_PROCESS	GO_PROTEASOMAL_PROTEIN_CATABOLIC_PROCESS	Details ...	205	0.488404	1.84364	<0.001	0.0620195	0.733	3898	tags=51%, list=30%, signal=72%
GO_GENE_SILENCING_BY_RNA	GO_GENE_SILENCING_BY_RNA	Details ...	103	0.529959	1.84579	<0.001	0.0621084	0.719	3307	tags=46%, list=25%, signal=61%
GO_CHROMOSOME_TELOMERIC_REGION	GO_CHROMOSOME_TELOMERIC_REGION	Details ...	119	0.590093	1.79538	<0.001	0.0621777	0.885	3666	tags=60%, list=28%, signal=82%
GO_POSITIVE_REGULATION_OF_CHROMOSOME_ORGANIZATION	GO_POSITIVE_REGULATION_OF_CHROMOSOME_ORGANIZATION	Details ...	122	0.523125	1.80229	<0.001	0.0623187	0.868	2403	tags=39%, list=18%, signal=47%
GO_CELL_DIVISION	GO_CELL_DIVISION	Details ...	321	0.63727	1.81524	<0.001	0.0624164	0.832	2103	tags=42%, list=16%, signal=49%
GO_REGULATION_OF_CELL_DIVISION	GO_REGULATION_OF_CELL_DIVISION		213	0.526389	1.73542	<0.001	0.0624253	0.971	1734	tags=25%, list=13%, signal=28%
GO_REGULATION_OF_TELOMERE_CAPPING	GO_REGULATION_OF_TELOMERE_CAPPING	Details ...	20	0.670496	1.82619	<0.001	0.0624458	0.796	824	tags=30%, list=6%, signal=32%
GO_REGULATION_OF_CELL_CYCLE_PROCESS	GO_REGULATION_OF_CELL_CYCLE_PROCESS		434	0.468669	1.73615	<0.001	0.0624816	0.971	2479	tags=33%, list=19%, signal=39%
GO_REGULATION_OF_CELL_AGING	GO_REGULATION_OF_CELL_AGING		25	0.691094	1.7346	<0.001	0.062525	0.971	2060	tags=48%, list=16%, signal=57%
GO_NUCLEAR_CHROMOSOME_TELOMERIC_REGION	GO_NUCLEAR_CHROMOSOME_TELOMERIC_REGION		98	0.601194	1.76409	<0.001	0.062544	0.944	3666	tags=61%, list=28%, signal=85%
GO_GENE_SILENCING	GO_GENE_SILENCING	Details ...	152	0.509534	1.8354	<0.001	0.0626174	0.757	3307	tags=43%, list=25%, signal=57%
GO_DNA_RECOMBINATION	GO_DNA_RECOMBINATION	Details ...	153	0.635994	1.79125	<0.001	0.0626296	0.891	2747	tags=53%, list=21%, signal=66%
GO_CONDENSED_CHROMOSOME	GO_CONDENSED_CHROMOSOME		137	0.674894	1.76188	<0.001	0.0626424	0.95	1839	tags=45%, list=14%, signal=52%
GO_MICROTUBULE_BASED_PROCESS	GO_MICROTUBULE_BASED_PROCESS	Details ...	340	0.536629	1.86789	<0.001	0.0626487	0.639	2084	tags=32%, list=16%, signal=37%
GO_REGULATION_OF_MITOTIC_CELL_CYCLE	GO_REGULATION_OF_MITOTIC_CELL_CYCLE		377	0.493451	1.73741	<0.001	0.0626582	0.967	2593	tags=36%, list=20%, signal=43%
GO_PEPTIDYL_LYSINE_MODIFICATION	GO_PEPTIDYL_LYSINE_MODIFICATION	Details ...	233	0.493435	1.81078	<0.001	0.0627274	0.851	2683	tags=39%, list=21%, signal=48%
GO_SUPRAMOLECULAR_FIBER	GO_SUPRAMOLECULAR_FIBER	Details ...	411	0.444921	1.78158	<0.001	0.0628784	0.911	2309	tags=28%, list=18%, signal=33%
GO_PROTEIN_SERINE_THREONINE_KINASE_ACTIVITY	GO_PROTEIN_SERINE_THREONINE_KINASE_ACTIVITY		346	0.394717	1.76642	<0.001	0.0628825	0.942	1744	tags=21%, list=13%, signal=23%
GO_HISTONE_PHOSPHORYLATION	GO_HISTONE_PHOSPHORYLATION	Details ...	21	0.77829	1.78375	<0.001	0.0629309	0.907	652	tags=33%, list=5%, signal=35%
GO_MICROTUBULE_ASSOCIATED_COMPLEX	GO_MICROTUBULE_ASSOCIATED_COMPLEX	Details ...	100	0.572645	1.88269	<0.001	0.0629382	0.591	2052	tags=33%, list=16%, signal=39%
GO_POSITIVE_REGULATION_OF_DNA_METABOLIC_PROCESS	GO_POSITIVE_REGULATION_OF_DNA_METABOLIC_PROCESS		155	0.510027	1.73188	<0.001	0.0629769	0.971	2410	tags=40%, list=18%, signal=48%
GO_SPINDLE_POLE	GO_SPINDLE_POLE		89	0.693514	1.73953	<0.001	0.0630028	0.967	1562	tags=39%, list=12%, signal=44%
GO_HISTONE_DEACETYLASE_BINDING	GO_HISTONE_DEACETYLASE_BINDING		89	0.494145	1.73874	<0.001	0.0630296	0.967	2283	tags=36%, list=18%, signal=43%
GO_DNA_CONFORMATION_CHANGE	GO_DNA_CONFORMATION_CHANGE	Details ...	204	0.604294	1.78462	<0.001	0.063073	0.904	2298	tags=40%, list=18%, signal=47%
GO_NUCLEUS_ORGANIZATION	GO_NUCLEUS_ORGANIZATION		102	0.505784	1.75778	<0.001	0.0631263	0.954	2147	tags=34%, list=16%, signal=41%
GO_MITOTIC_NUCLEAR_DIVISION	GO_MITOTIC_NUCLEAR_DIVISION	Details ...	250	0.669397	1.80413	<0.001	0.0631272	0.866	2052	tags=45%, list=16%, signal=53%
GO_SPINDLE_ASSEMBLY	GO_SPINDLE_ASSEMBLY		48	0.735018	1.75854	<0.001	0.063156	0.953	1933	tags=52%, list=15%, signal=61%
GO_MITOTIC_SPINDLE_ORGANIZATION	GO_MITOTIC_SPINDLE_ORGANIZATION		54	0.745524	1.72963	<0.001	0.0632584	0.973	1941	tags=52%, list=15%, signal=61%
GO_DOUBLE_STRAND_BREAK_REPAIR	GO_DOUBLE_STRAND_BREAK_REPAIR	Details ...	115	0.616969	1.81529	<0.001	0.06348	0.832	3228	tags=56%, list=25%, signal=73%
GO_DENDRITIC_SPINE_DEVELOPMENT	GO_DENDRITIC_SPINE_DEVELOPMENT	Details ...	17	0.733875	1.80489	<0.001	0.0635668	0.866	1704	tags=35%, list=13%, signal=41%
GO_NUCLEOSOMAL_DNA_BINDING	GO_NUCLEOSOMAL_DNA_BINDING		25	0.692466	1.72199	<0.001	0.0636239	0.979	2175	tags=56%, list=17%, signal=67%
GO_CHROMATIN_MODIFICATION	GO_CHROMATIN_MODIFICATION	Details ...	382	0.46296	1.78594	<0.001	0.0636911	0.903	2298	tags=32%, list=18%, signal=37%
GO_ORGANELLE_FISSION	GO_ORGANELLE_FISSION	Details ...	327	0.638661	1.81196	<0.001	0.0637622	0.849	2149	tags=41%, list=16%, signal=48%
GO_REGULATION_OF_PROTEIN_UBIQUITINATION_INVOLVED_IN_UBIQUITIN_DEPENDENT_PROTEIN_CATABOLIC_PROCESS	GO_REGULATION_OF_PROTEIN_UBIQUITINATION_INVOLVED_IN_UBIQUITIN_DEPENDENT_PROTEIN_CATABOLIC_PROCESS	Details ...	90	0.586018	1.83556	<0.001	0.0638027	0.756	3898	tags=61%, list=30%, signal=87%
GO_NEGATIVE_REGULATION_OF_MITOTIC_CELL_CYCLE	GO_NEGATIVE_REGULATION_OF_MITOTIC_CELL_CYCLE		165	0.547554	1.71881	<0.001	0.0639328	0.981	2051	tags=33%, list=16%, signal=38%
GO_CENTROSOME	GO_CENTROSOME	Details ...	323	0.467652	1.76689	<0.001	0.0639362	0.941	3014	tags=39%, list=23%, signal=49%
GO_REGULATION_OF_CHROMOSOME_ORGANIZATION	GO_REGULATION_OF_CHROMOSOME_ORGANIZATION	Details ...	213	0.533635	1.82772	<0.001	0.0640082	0.791	2403	tags=36%, list=18%, signal=44%
GO_NUCLEAR_IMPORT	GO_NUCLEAR_IMPORT		116	0.433683	1.75361	<0.001	0.0643242	0.962	2344	tags=30%, list=18%, signal=36%
GO_COVALENT_CHROMATIN_MODIFICATION	GO_COVALENT_CHROMATIN_MODIFICATION	Details ...	245	0.461073	1.81665	<0.001	0.0647074	0.831	2735	tags=36%, list=21%, signal=45%
GO_REGULATION_OF_MICROTUBULE_BASED_PROCESS	GO_REGULATION_OF_MICROTUBULE_BASED_PROCESS	Details ...	174	0.605757	1.86798	<0.001	0.0647114	0.639	2052	tags=39%, list=16%, signal=45%
GO_OOGENESIS	GO_OOGENESIS	Details ...	44	0.607735	1.88306	<0.001	0.064949	0.589	832	tags=18%, list=6%, signal=19%
GO_CONDENSED_CHROMOSOME_CENTROMERIC_REGION	GO_CONDENSED_CHROMOSOME_CENTROMERIC_REGION		69	0.738531	1.70557	<0.001	0.0649844	0.988	1682	tags=55%, list=13%, signal=63%
GO_RECOMBINATIONAL_REPAIR	GO_RECOMBINATIONAL_REPAIR	Details ...	52	0.705395	1.83568	<0.001	0.0651455	0.756	2747	tags=62%, list=21%, signal=78%
GO_RETROGRADE_VESICLE_MEDIATED_TRANSPORT_GOLGI_TO_ER	GO_RETROGRADE_VESICLE_MEDIATED_TRANSPORT_GOLGI_TO_ER		62	0.613414	1.70933	<0.001	0.065489	0.983	3070	tags=56%, list=24%, signal=74%
GO_KINETOCHORE	GO_KINETOCHORE		82	0.692111	1.70072	<0.001	0.0659469	0.989	1891	tags=52%, list=15%, signal=61%
GO_NEGATIVE_REGULATION_OF_CYTOSKELETON_ORGANIZATION	GO_NEGATIVE_REGULATION_OF_CYTOSKELETON_ORGANIZATION	Details ...	166	0.618465	1.87091	<0.001	0.0671194	0.625	2087	tags=39%, list=16%, signal=46%
GO_NEGATIVE_REGULATION_OF_PROTEIN_COMPLEX_DISASSEMBLY	GO_NEGATIVE_REGULATION_OF_PROTEIN_COMPLEX_DISASSEMBLY	Details ...	131	0.648976	1.87412	<0.001	0.0673011	0.619	2052	tags=41%, list=16%, signal=48%
GO_NUCLEAR_TRANSPORT	GO_NUCLEAR_TRANSPORT		275	0.406544	1.69073	<0.001	0.0692348	0.993	2408	tags=30%, list=18%, signal=36%
GO_MICROTUBULE_MOTOR_ACTIVITY	GO_MICROTUBULE_MOTOR_ACTIVITY	Details ...	47	0.69735	1.88594	<0.001	0.0718136	0.577	1752	tags=43%, list=13%, signal=49%
GO_MRNA_METABOLIC_PROCESS	GO_MRNA_METABOLIC_PROCESS	Details ...	427	0.463994	1.88676	<0.001	0.0744778	0.574	4034	tags=56%, list=31%, signal=78%
GO_RIBONUCLEOPROTEIN_COMPLEX	GO_RIBONUCLEOPROTEIN_COMPLEX	Details ...	489	0.506766	2.00645	<0.001	0.0767543	0.174	3661	tags=55%, list=28%, signal=74%
GO_MALE_GAMETE_GENERATION	GO_MALE_GAMETE_GENERATION		300	0.389486	1.65359	<0.001	0.0773168	0.998	2280	tags=23%, list=17%, signal=27%
GO_ESTABLISHMENT_OF_PROTEIN_LOCALIZATION_TO_MEMBRANE	GO_ESTABLISHMENT_OF_PROTEIN_LOCALIZATION_TO_MEMBRANE	Details ...	221	0.408261	1.89147	<0.001	0.077701	0.556	4263	tags=57%, list=33%, signal=83%
GO_RNA_SPLICING	GO_RNA_SPLICING	Details ...	236	0.510417	1.89456	<0.001	0.079033	0.542	3492	tags=55%, list=27%, signal=73%
GO_NUCLEAR_ENVELOPE	GO_NUCLEAR_ENVELOPE		317	0.3911	1.63522	<0.001	0.0792881	1	2122	tags=27%, list=16%, signal=32%
GO_FEMALE_GAMETE_GENERATION	GO_FEMALE_GAMETE_GENERATION		71	0.459992	1.64106	<0.001	0.0792915	0.999	1055	tags=15%, list=8%, signal=17%
GO_STEM_CELL_PROLIFERATION	GO_STEM_CELL_PROLIFERATION		46	0.529509	1.6417	<0.001	0.0793644	0.999	2322	tags=30%, list=18%, signal=37%
GO_ATPASE_ACTIVITY	GO_ATPASE_ACTIVITY		338	0.40559	1.64132	<0.001	0.0793676	0.999	3088	tags=38%, list=24%, signal=49%
GO_POSITIVE_REGULATION_OF_CELL_DIVISION	GO_POSITIVE_REGULATION_OF_CELL_DIVISION		112	0.46624	1.63114	<0.001	0.0804644	1	1694	tags=21%, list=13%, signal=24%
GO_PROTEIN_UBIQUITINATION	GO_PROTEIN_UBIQUITINATION		401	0.376179	1.62763	<0.001	0.0810079	1	3125	tags=33%, list=24%, signal=42%
GO_TRNA_METABOLIC_PROCESS	GO_TRNA_METABOLIC_PROCESS	Details ...	116	0.571915	1.8986	<0.001	0.0850376	0.532	3195	tags=52%, list=25%, signal=68%
GO_NCRNA_METABOLIC_PROCESS	GO_NCRNA_METABOLIC_PROCESS	Details ...	378	0.517361	1.9558	<0.001	0.0898833	0.308	3661	tags=55%, list=28%, signal=74%
GO_CELLULAR_COMPONENT_DISASSEMBLY	GO_CELLULAR_COMPONENT_DISASSEMBLY		396	0.366819	1.59963	<0.001	0.0912938	1	2516	tags=29%, list=19%, signal=35%
GO_ORGANELLE_LOCALIZATION	GO_ORGANELLE_LOCALIZATION		310	0.396503	1.59649	<0.001	0.0918015	1	2052	tags=25%, list=16%, signal=29%
GO_GAMETE_GENERATION	GO_GAMETE_GENERATION		380	0.362173	1.57887	<0.001	0.100431	1	2336	tags=22%, list=18%, signal=26%
GO_SEXUAL_REPRODUCTION	GO_SEXUAL_REPRODUCTION		481	0.344276	1.56772	<0.001	0.107147	1	2336	tags=21%, list=18%, signal=24%
GO_CHROMATIN_ORGANIZATION	GO_CHROMATIN_ORGANIZATION	Details ...	470	0.462944	1.805	0.00194932	0.0645006	0.866	2298	tags=31%, list=18%, signal=37%
GO_REGULATION_OF_DNA_TEMPLATED_TRANSCRIPTION_ELONGATION	GO_REGULATION_OF_DNA_TEMPLATED_TRANSCRIPTION_ELONGATION	Details ...	36	0.60929	1.95194	0.00196078	0.0835673	0.319	2665	tags=42%, list=20%, signal=52%
GO_NUCLEOBASE_CONTAINING_COMPOUND_TRANSPORT	GO_NUCLEOBASE_CONTAINING_COMPOUND_TRANSPORT		143	0.495233	1.75858	0.00197628	0.0637107	0.953	3358	tags=47%, list=26%, signal=62%
GO_HISTONE_METHYLTRANSFERASE_ACTIVITY	GO_HISTONE_METHYLTRANSFERASE_ACTIVITY	Details ...	42	0.597213	1.80269	0.00199203	0.0629291	0.868	1924	tags=31%, list=15%, signal=36%
GO_NUCLEAR_ENVELOPE_ORGANIZATION	GO_NUCLEAR_ENVELOPE_ORGANIZATION	Details ...	61	0.599039	1.80533	0.00199203	0.0653072	0.864	2060	tags=41%, list=16%, signal=48%
GO_POSITIVE_REGULATION_OF_TELOMERE_MAINTENANCE_VIA_TELOMERE_LENGTHENING	GO_POSITIVE_REGULATION_OF_TELOMERE_MAINTENANCE_VIA_TELOMERE_LENGTHENING	Details ...	29	0.709417	1.80921	0.00199601	0.0630389	0.857	2015	tags=59%, list=15%, signal=69%
GO_MATURATION_OF_5_8S_RRNA	GO_MATURATION_OF_5_8S_RRNA		19	0.751966	1.68476	0.00199601	0.0707335	0.994	2769	tags=84%, list=21%, signal=107%
GO_MEMBRANE_DISASSEMBLY	GO_MEMBRANE_DISASSEMBLY		40	0.688629	1.75127	0.002	0.0641901	0.963	2060	tags=50%, list=16%, signal=59%
GO_NUCLEAR_ENVELOPE_DISASSEMBLY	GO_NUCLEAR_ENVELOPE_DISASSEMBLY		40	0.688629	1.75127	0.002	0.0647435	0.963	2060	tags=50%, list=16%, signal=59%
GO_NUCLEOBASE_CONTAINING_COMPOUND_KINASE_ACTIVITY	GO_NUCLEOBASE_CONTAINING_COMPOUND_KINASE_ACTIVITY		34	0.548297	1.70823	0.00200401	0.0651643	0.985	983	tags=26%, list=8%, signal=29%
GO_REGULATION_OF_CHROMATIN_SILENCING	GO_REGULATION_OF_CHROMATIN_SILENCING		15	0.710333	1.71138	0.00201207	0.0652363	0.983	1910	tags=53%, list=15%, signal=62%
GO_NCRNA_PROCESSING	GO_NCRNA_PROCESSING	Details ...	278	0.530601	1.9489	0.00201613	0.0763121	0.329	3661	tags=56%, list=28%, signal=77%
GO_RIBONUCLEOPROTEIN_COMPLEX_BIOGENESIS	GO_RIBONUCLEOPROTEIN_COMPLEX_BIOGENESIS	Details ...	315	0.537407	1.92242	0.00201613	0.0818896	0.435	3661	tags=58%, list=28%, signal=79%
GO_DNA_REPAIR	GO_DNA_REPAIR	Details ...	361	0.523326	1.77424	0.0020202	0.0622165	0.932	3398	tags=50%, list=26%, signal=66%
GO_SMALL_NUCLEAR_RIBONUCLEOPROTEIN_COMPLEX	GO_SMALL_NUCLEAR_RIBONUCLEOPROTEIN_COMPLEX	Details ...	45	0.650997	1.8203	0.0020202	0.0641967	0.822	3108	tags=76%, list=24%, signal=99%
GO_UBIQUITIN_LIKE_PROTEIN_BINDING	GO_UBIQUITIN_LIKE_PROTEIN_BINDING		87	0.448653	1.68968	0.0020202	0.0683117	0.993	3158	tags=47%, list=24%, signal=62%
GO_REGULATION_OF_CELLULAR_SENESCENCE	GO_REGULATION_OF_CELLULAR_SENESCENCE		19	0.681187	1.65805	0.0020202	0.0760766	0.998	1738	tags=47%, list=13%, signal=55%
GO_CHROMATIN_BINDING	GO_CHROMATIN_BINDING		341	0.388838	1.60602	0.0020202	0.0897437	1	2298	tags=31%, list=18%, signal=36%
GO_REGULATION_OF_TELOMERE_MAINTENANCE_VIA_TELOMERE_LENGTHENING	GO_REGULATION_OF_TELOMERE_MAINTENANCE_VIA_TELOMERE_LENGTHENING	Details ...	40	0.681167	1.86693	0.00202429	0.0614152	0.642	2015	tags=52%, list=15%, signal=62%
GO_POSITIVE_REGULATION_OF_MITOCHONDRIAL_OUTER_MEMBRANE_PERMEABILIZATION_INVOLVED_IN_APOPTOTIC_SIGNALING_PATHWAY	GO_POSITIVE_REGULATION_OF_MITOCHONDRIAL_OUTER_MEMBRANE_PERMEABILIZATION_INVOLVED_IN_APOPTOTIC_SIGNALING_PATHWAY		32	0.604803	1.76305	0.00202429	0.0627542	0.948	3103	tags=44%, list=24%, signal=57%
GO_CHROMOSOME_SEGREGATION	GO_CHROMOSOME_SEGREGATION	Details ...	178	0.677938	1.77166	0.0020284	0.062637	0.939	1898	tags=45%, list=15%, signal=52%
GO_POSITIVE_REGULATION_OF_TELOMERE_MAINTENANCE	GO_POSITIVE_REGULATION_OF_TELOMERE_MAINTENANCE		39	0.653288	1.75125	0.0020284	0.0631113	0.963	2586	tags=56%, list=20%, signal=70%
GO_HISTONE_KINASE_ACTIVITY	GO_HISTONE_KINASE_ACTIVITY	Details ...	16	0.810902	1.81953	0.00203252	0.0637084	0.824	652	tags=38%, list=5%, signal=39%
GO_SPLICEOSOMAL_TRI_SNRNP_COMPLEX	GO_SPLICEOSOMAL_TRI_SNRNP_COMPLEX		24	0.704813	1.72478	0.00203252	0.064128	0.979	3108	tags=83%, list=24%, signal=109%
GO_ESTABLISHMENT_OF_PROTEIN_LOCALIZATION_TO_ORGANELLE	GO_ESTABLISHMENT_OF_PROTEIN_LOCALIZATION_TO_ORGANELLE	Details ...	308	0.393526	1.89509	0.00203252	0.0829006	0.542	4034	tags=52%, list=31%, signal=73%
GO_PRERIBOSOME	GO_PRERIBOSOME	Details ...	37	0.683651	1.78012	0.00203666	0.0624862	0.913	3222	tags=70%, list=25%, signal=93%
GO_MIDBODY	GO_MIDBODY	Details ...	99	0.622082	1.7847	0.00203666	0.0638298	0.904	841	tags=26%, list=6%, signal=28%
GO_RNA_SPLICING_VIA_TRANSESTERIFICATION_REACTIONS	GO_RNA_SPLICING_VIA_TRANSESTERIFICATION_REACTIONS	Details ...	179	0.5376	1.89889	0.00203666	0.0900108	0.532	3371	tags=58%, list=26%, signal=77%
GO_REGULATION_OF_TELOMERE_MAINTENANCE	GO_REGULATION_OF_TELOMERE_MAINTENANCE	Details ...	52	0.621632	1.81161	0.00204082	0.0629521	0.851	2650	tags=52%, list=20%, signal=65%
GO_MICROTUBULE_BINDING	GO_MICROTUBULE_BINDING		139	0.494481	1.72026	0.00204499	0.0640385	0.98	3264	tags=42%, list=25%, signal=55%
GO_TELOMERE_ORGANIZATION	GO_TELOMERE_ORGANIZATION		84	0.567831	1.72966	0.00204918	0.0636548	0.973	3666	tags=54%, list=28%, signal=74%
GO_POSITIVE_REGULATION_OF_WNT_SIGNALING_PATHWAY	GO_POSITIVE_REGULATION_OF_WNT_SIGNALING_PATHWAY		119	0.470198	1.74	0.00204918	0.0636707	0.967	2445	tags=32%, list=19%, signal=39%
GO_MICROTUBULE_CYTOSKELETON_ORGANIZATION_INVOLVED_IN_MITOSIS	GO_MICROTUBULE_CYTOSKELETON_ORGANIZATION_INVOLVED_IN_MITOSIS		31	0.760766	1.71302	0.00204918	0.0648984	0.983	1895	tags=52%, list=15%, signal=60%
GO_MITOTIC_SPINDLE_ASSEMBLY	GO_MITOTIC_SPINDLE_ASSEMBLY		31	0.760766	1.71302	0.00204918	0.0652735	0.983	1895	tags=52%, list=15%, signal=60%
GO_DNA_BINDING_BENDING	GO_DNA_BINDING_BENDING		19	0.710127	1.64279	0.00205339	0.0795641	0.998	2076	tags=42%, list=16%, signal=50%
GO_NUCLEAR_CHROMOSOME_SEGREGATION	GO_NUCLEAR_CHROMOSOME_SEGREGATION		151	0.70334	1.74832	0.00205761	0.0631048	0.963	1748	tags=48%, list=13%, signal=54%
GO_CYTOKINESIS	GO_CYTOKINESIS		65	0.622151	1.69569	0.00206186	0.0680564	0.992	2747	tags=51%, list=21%, signal=64%
GO_REGULATION_OF_CELLULAR_PROTEIN_CATABOLIC_PROCESS	GO_REGULATION_OF_CELLULAR_PROTEIN_CATABOLIC_PROCESS		222	0.427974	1.70744	0.00206612	0.0653756	0.985	3898	tags=51%, list=30%, signal=72%
GO_SISTER_CHROMATID_SEGREGATION	GO_SISTER_CHROMATID_SEGREGATION		126	0.734846	1.714	0.00206612	0.0658208	0.982	1748	tags=53%, list=13%, signal=61%
GO_DNA_PACKAGING	GO_DNA_PACKAGING	Details ...	135	0.632794	1.78353	0.00207039	0.0623915	0.907	2298	tags=41%, list=18%, signal=49%
GO_NUCLEAR_UBIQUITIN_LIGASE_COMPLEX	GO_NUCLEAR_UBIQUITIN_LIGASE_COMPLEX		32	0.636211	1.69124	0.00207039	0.06954	0.993	2479	tags=47%, list=19%, signal=58%
GO_CHROMOSOME_CONDENSATION	GO_CHROMOSOME_CONDENSATION		21	0.823836	1.68414	0.00207039	0.0708243	0.994	577	tags=43%, list=4%, signal=45%
GO_SPERM_EGG_RECOGNITION	GO_SPERM_EGG_RECOGNITION		28	0.570198	1.76493	0.00207469	0.0626674	0.942	2180	tags=36%, list=17%, signal=43%
GO_NEGATIVE_REGULATION_OF_CELL_CYCLE	GO_NEGATIVE_REGULATION_OF_CELL_CYCLE		345	0.441338	1.63294	0.00207469	0.0801327	1	1924	tags=25%, list=15%, signal=28%
GO_REGULATION_OF_PROTEIN_CATABOLIC_PROCESS	GO_REGULATION_OF_PROTEIN_CATABOLIC_PROCESS		319	0.396852	1.67302	0.002079	0.0710553	0.996	2623	tags=30%, list=20%, signal=37%
GO_MITOTIC_SISTER_CHROMATID_SEGREGATION	GO_MITOTIC_SISTER_CHROMATID_SEGREGATION		66	0.763838	1.67636	0.002079	0.0718454	0.996	1748	tags=53%, list=13%, signal=61%
GO_NEGATIVE_REGULATION_OF_CELLULAR_PROTEIN_CATABOLIC_PROCESS	GO_NEGATIVE_REGULATION_OF_CELLULAR_PROTEIN_CATABOLIC_PROCESS	Details ...	51	0.628633	1.77093	0.00208333	0.0625434	0.939	2623	tags=47%, list=20%, signal=59%
GO_NUCLEAR_MEMBRANE	GO_NUCLEAR_MEMBRANE		204	0.378643	1.59745	0.00208768	0.0917343	1	3299	tags=37%, list=25%, signal=49%
GO_PEPTIDYL_SERINE_MODIFICATION	GO_PEPTIDYL_SERINE_MODIFICATION		125	0.360216	1.53195	0.00208768	0.1274	1	1744	tags=18%, list=13%, signal=21%
GO_PROTEIN_C_TERMINUS_BINDING	GO_PROTEIN_C_TERMINUS_BINDING		165	0.384976	1.56077	0.00210084	0.111376	1	2577	tags=30%, list=20%, signal=37%
GO_NEURAL_PRECURSOR_CELL_PROLIFERATION	GO_NEURAL_PRECURSOR_CELL_PROLIFERATION		53	0.479813	1.67092	0.00210526	0.0715321	0.996	785	tags=15%, list=6%, signal=16%
GO_NEGATIVE_REGULATION_OF_CELL_DIVISION	GO_NEGATIVE_REGULATION_OF_CELL_DIVISION		47	0.678974	1.67469	0.0021322	0.0710769	0.996	952	tags=32%, list=7%, signal=34%
GO_MITOCHONDRIAL_MEMBRANE_ORGANIZATION	GO_MITOCHONDRIAL_MEMBRANE_ORGANIZATION		74	0.445829	1.70292	0.0038835	0.0651027	0.989	2575	tags=34%, list=20%, signal=42%
GO_RNA_MODIFICATION	GO_RNA_MODIFICATION	Details ...	63	0.52758	1.79396	0.00394477	0.0615398	0.888	3208	tags=48%, list=25%, signal=63%
GO_TRNA_PROCESSING	GO_TRNA_PROCESSING	Details ...	75	0.568482	1.88353	0.00394477	0.0674582	0.589	3118	tags=49%, list=24%, signal=64%
GO_PROTEIN_LOCALIZATION_TO_CYTOSKELETON	GO_PROTEIN_LOCALIZATION_TO_CYTOSKELETON		22	0.652334	1.69646	0.00394477	0.0679282	0.992	1651	tags=41%, list=13%, signal=47%
GO_P53_BINDING	GO_P53_BINDING		53	0.512655	1.75105	0.00395257	0.0627075	0.963	2475	tags=38%, list=19%, signal=46%
GO_PROTEIN_MONOUBIQUITINATION	GO_PROTEIN_MONOUBIQUITINATION		42	0.531988	1.74293	0.00396825	0.0641394	0.965	2282	tags=33%, list=18%, signal=40%
GO_REGULATION_OF_TRANSCRIPTION_ELONGATION_FROM_RNA_POLYMERASE_II_PROMOTER	GO_REGULATION_OF_TRANSCRIPTION_ELONGATION_FROM_RNA_POLYMERASE_II_PROMOTER	Details ...	21	0.686216	1.86571	0.00398406	0.0608587	0.648	2665	tags=48%, list=20%, signal=60%
GO_PROTEIN_DNA_COMPLEX_SUBUNIT_ORGANIZATION	GO_PROTEIN_DNA_COMPLEX_SUBUNIT_ORGANIZATION	Details ...	177	0.556205	1.7951	0.00398406	0.0615135	0.886	2320	tags=40%, list=18%, signal=47%
GO_KINESIN_COMPLEX	GO_KINESIN_COMPLEX	Details ...	36	0.69302	1.77236	0.00401606	0.0628657	0.938	1656	tags=39%, list=13%, signal=44%
GO_REGULATION_OF_CELLULAR_RESPONSE_TO_HEAT	GO_REGULATION_OF_CELLULAR_RESPONSE_TO_HEAT		69	0.622777	1.76235	0.00402414	0.0627703	0.949	2344	tags=45%, list=18%, signal=54%
GO_CHROMATIN_REMODELING	GO_CHROMATIN_REMODELING		108	0.548615	1.74306	0.00402414	0.0645602	0.965	2245	tags=36%, list=17%, signal=43%
GO_REGULATION_OF_DNA_REPLICATION	GO_REGULATION_OF_DNA_REPLICATION		128	0.520058	1.67279	0.00402414	0.0706491	0.996	2731	tags=44%, list=21%, signal=55%
GO_SPERM_PART	GO_SPERM_PART		83	0.438701	1.63535	0.00402414	0.0797162	1	2160	tags=24%, list=17%, signal=29%
GO_MRNA_PROCESSING	GO_MRNA_PROCESSING	Details ...	278	0.486327	1.86032	0.00403226	0.06124	0.668	3492	tags=50%, list=27%, signal=67%
GO_REGULATION_OF_CYTOKINESIS	GO_REGULATION_OF_CYTOKINESIS	Details ...	49	0.616611	1.79021	0.00403226	0.0623485	0.893	2849	tags=43%, list=22%, signal=55%
GO_CHROMOSOME_CENTROMERIC_REGION	GO_CHROMOSOME_CENTROMERIC_REGION		121	0.658277	1.70557	0.00404858	0.0653319	0.988	1891	tags=47%, list=15%, signal=55%
GO_REGULATION_OF_CHROMATIN_ORGANIZATION	GO_REGULATION_OF_CHROMATIN_ORGANIZATION		119	0.452812	1.74093	0.0040568	0.0649898	0.967	2290	tags=29%, list=18%, signal=34%
GO_RIBOSOME_BIOGENESIS	GO_RIBOSOME_BIOGENESIS	Details ...	227	0.54552	1.90918	0.0040568	0.0841192	0.492	3661	tags=59%, list=28%, signal=81%
GO_POSITIVE_REGULATION_OF_CYTOKINESIS	GO_POSITIVE_REGULATION_OF_CYTOKINESIS	Details ...	27	0.730271	1.77972	0.00406504	0.061336	0.917	1412	tags=33%, list=11%, signal=37%
GO_POSITIVE_REGULATION_OF_DNA_BIOSYNTHETIC_PROCESS	GO_POSITIVE_REGULATION_OF_DNA_BIOSYNTHETIC_PROCESS		49	0.642575	1.70625	0.00406504	0.0651511	0.985	947	tags=39%, list=7%, signal=42%
GO_PROTEIN_TARGETING	GO_PROTEIN_TARGETING	Details ...	343	0.365287	1.81571	0.00407332	0.0642878	0.832	4116	tags=50%, list=32%, signal=72%
GO_PROTEIN_SUMOYLATION	GO_PROTEIN_SUMOYLATION		99	0.604605	1.7657	0.00408163	0.0627233	0.942	2572	tags=47%, list=20%, signal=59%
GO_REGULATION_OF_DNA_METABOLIC_PROCESS	GO_REGULATION_OF_DNA_METABOLIC_PROCESS		270	0.47329	1.67504	0.00408163	0.0711481	0.996	2442	tags=35%, list=19%, signal=42%
GO_PROTEIN_LOCALIZATION_TO_ENDOPLASMIC_RETICULUM	GO_PROTEIN_LOCALIZATION_TO_ENDOPLASMIC_RETICULUM	Details ...	114	0.55885	2.08688	0.00408998	0.099	0.067	4116	tags=68%, list=32%, signal=98%
GO_CELL_CYCLE_PHASE_TRANSITION	GO_CELL_CYCLE_PHASE_TRANSITION		206	0.565152	1.66784	0.00411523	0.0731452	0.997	1968	tags=38%, list=15%, signal=44%
GO_MICROTUBULE_BASED_MOVEMENT	GO_MICROTUBULE_BASED_MOVEMENT		134	0.513654	1.72731	0.00412371	0.0632742	0.977	2728	tags=38%, list=21%, signal=48%
GO_MEIOSIS_I	GO_MEIOSIS_I		52	0.648401	1.72578	0.00412371	0.0639709	0.978	1694	tags=35%, list=13%, signal=40%
GO_BINDING_OF_SPERM_TO_ZONA_PELLUCIDA	GO_BINDING_OF_SPERM_TO_ZONA_PELLUCIDA		27	0.573008	1.75141	0.00413223	0.0652382	0.963	2180	tags=37%, list=17%, signal=44%
GO_TUBULIN_BINDING	GO_TUBULIN_BINDING		191	0.458367	1.6678	0.00414938	0.0728881	0.997	2052	tags=29%, list=16%, signal=34%
GO_REGULATION_OF_DNA_REPAIR	GO_REGULATION_OF_DNA_REPAIR		58	0.563765	1.66537	0.00414938	0.0737336	0.998	3158	tags=57%, list=24%, signal=75%
GO_UBIQUITIN_LIGASE_COMPLEX	GO_UBIQUITIN_LIGASE_COMPLEX		157	0.397171	1.61482	0.00416667	0.0867048	1	3762	tags=40%, list=29%, signal=56%
GO_REGULATION_OF_CYTOSKELETON_ORGANIZATION	GO_REGULATION_OF_CYTOSKELETON_ORGANIZATION		379	0.425791	1.59695	0.00416667	0.0916817	1	2052	tags=27%, list=16%, signal=31%
GO_CYCLIN_DEPENDENT_PROTEIN_KINASE_ACTIVITY	GO_CYCLIN_DEPENDENT_PROTEIN_KINASE_ACTIVITY		20	0.667757	1.68983	0.00417537	0.0684991	0.993	958	tags=35%, list=7%, signal=38%
GO_REGULATION_OF_NUCLEAR_DIVISION	GO_REGULATION_OF_NUCLEAR_DIVISION		127	0.55611	1.7138	0.00422833	0.0655406	0.982	1734	tags=28%, list=13%, signal=31%
GO_PROTEIN_LOCALIZATION_TO_MEMBRANE	GO_PROTEIN_LOCALIZATION_TO_MEMBRANE		314	0.313908	1.6024	0.00576923	0.0898803	1	3681	tags=40%, list=28%, signal=55%
GO_PURINE_NTP_DEPENDENT_HELICASE_ACTIVITY	GO_PURINE_NTP_DEPENDENT_HELICASE_ACTIVITY		78	0.512062	1.71137	0.00588235	0.0648904	0.983	3007	tags=46%, list=23%, signal=60%
GO_RNA_LOCALIZATION	GO_RNA_LOCALIZATION	Details ...	131	0.538564	1.80049	0.00592885	0.0593405	0.874	3263	tags=50%, list=25%, signal=66%
GO_RNA_METHYLTRANSFERASE_ACTIVITY	GO_RNA_METHYLTRANSFERASE_ACTIVITY		24	0.627805	1.74336	0.00592885	0.065465	0.965	2405	tags=58%, list=18%, signal=71%
GO_NUCLEAR_MATRIX	GO_NUCLEAR_MATRIX		80	0.485969	1.67264	0.00596422	0.0704551	0.996	3477	tags=50%, list=27%, signal=68%
GO_NUCLEAR_TRANSCRIPTION_FACTOR_COMPLEX	GO_NUCLEAR_TRANSCRIPTION_FACTOR_COMPLEX		110	0.468303	1.65432	0.0059761	0.07733	0.998	3572	tags=48%, list=27%, signal=66%
GO_REGULATION_OF_SIGNAL_TRANSDUCTION_BY_P53_CLASS_MEDIATOR	GO_REGULATION_OF_SIGNAL_TRANSDUCTION_BY_P53_CLASS_MEDIATOR		136	0.551433	1.75885	0.00598802	0.0641047	0.953	3310	tags=51%, list=25%, signal=67%
GO_ORGANELLE_ASSEMBLY	GO_ORGANELLE_ASSEMBLY		326	0.370496	1.58955	0.00601202	0.0943133	1	2147	tags=22%, list=16%, signal=26%
GO_POSITIVE_REGULATION_OF_CANONICAL_WNT_SIGNALING_PATHWAY	GO_POSITIVE_REGULATION_OF_CANONICAL_WNT_SIGNALING_PATHWAY	Details ...	95	0.466798	1.77777	0.00603622	0.0614188	0.922	2445	tags=33%, list=19%, signal=40%
GO_NUCLEAR_PERIPHERY	GO_NUCLEAR_PERIPHERY		101	0.50617	1.7234	0.00603622	0.0642	0.979	3477	tags=52%, list=27%, signal=71%
GO_MICROTUBULE_END	GO_MICROTUBULE_END		15	0.722653	1.67639	0.00604839	0.0721258	0.996	426	tags=33%, list=3%, signal=34%
GO_POSITIVE_REGULATION_OF_CHROMATIN_MODIFICATION	GO_POSITIVE_REGULATION_OF_CHROMATIN_MODIFICATION		70	0.471622	1.6468	0.00604839	0.0801686	0.998	2290	tags=33%, list=18%, signal=40%
GO_CHROMATIN_ASSEMBLY_OR_DISASSEMBLY	GO_CHROMATIN_ASSEMBLY_OR_DISASSEMBLY	Details ...	128	0.586183	1.77771	0.00606061	0.0607856	0.922	2298	tags=38%, list=18%, signal=46%
GO_REGULATION_OF_DNA_RECOMBINATION	GO_REGULATION_OF_DNA_RECOMBINATION		47	0.572885	1.73246	0.00606061	0.0630037	0.971	1299	tags=26%, list=10%, signal=28%
GO_GERM_CELL_DEVELOPMENT	GO_GERM_CELL_DEVELOPMENT		131	0.417544	1.62377	0.00606061	0.0824671	1	2336	tags=24%, list=18%, signal=29%
GO_HISTONE_BINDING	GO_HISTONE_BINDING		122	0.491038	1.71638	0.00607287	0.0644624	0.982	2239	tags=36%, list=17%, signal=43%
GO_SPLICEOSOMAL_COMPLEX	GO_SPLICEOSOMAL_COMPLEX	Details ...	114	0.568014	1.88697	0.00607287	0.0781029	0.574	3477	tags=64%, list=27%, signal=87%
GO_PROTEIN_CATABOLIC_PROCESS	GO_PROTEIN_CATABOLIC_PROCESS		409	0.384334	1.6446	0.00607287	0.0790387	0.998	3921	tags=44%, list=30%, signal=60%
GO_ENDOMEMBRANE_SYSTEM_ORGANIZATION	GO_ENDOMEMBRANE_SYSTEM_ORGANIZATION		340	0.324352	1.46833	0.00607287	0.16878	1	2503	tags=25%, list=19%, signal=30%
GO_SOMATIC_DIVERSIFICATION_OF_IMMUNE_RECEPTORS	GO_SOMATIC_DIVERSIFICATION_OF_IMMUNE_RECEPTORS		36	0.570459	1.68408	0.00608519	0.0705304	0.994	2586	tags=42%, list=20%, signal=52%
GO_CATALYTIC_STEP_2_SPLICEOSOME	GO_CATALYTIC_STEP_2_SPLICEOSOME	Details ...	60	0.616501	1.83475	0.00610998	0.0617257	0.762	3477	tags=70%, list=27%, signal=95%
GO_CHROMOSOMAL_REGION	GO_CHROMOSOMAL_REGION		236	0.603716	1.73078	0.00610998	0.063312	0.971	2604	tags=46%, list=20%, signal=57%
GO_NUCLEAR_CHROMOSOME	GO_NUCLEAR_CHROMOSOME		395	0.488474	1.71767	0.00610998	0.0644033	0.982	3619	tags=49%, list=28%, signal=66%
GO_METHYLTRANSFERASE_COMPLEX	GO_METHYLTRANSFERASE_COMPLEX	Details ...	71	0.62942	1.83403	0.00612245	0.0608345	0.764	2338	tags=52%, list=18%, signal=63%
GO_ATP_DEPENDENT_CHROMATIN_REMODELING	GO_ATP_DEPENDENT_CHROMATIN_REMODELING		54	0.621613	1.72846	0.00612245	0.0632141	0.974	2149	tags=39%, list=16%, signal=46%
GO_PROTEIN_UBIQUITINATION_INVOLVED_IN_UBIQUITIN_DEPENDENT_PROTEIN_CATABOLIC_PROCESS	GO_PROTEIN_UBIQUITINATION_INVOLVED_IN_UBIQUITIN_DEPENDENT_PROTEIN_CATABOLIC_PROCESS		95	0.502429	1.69889	0.00612245	0.0668836	0.99	3111	tags=39%, list=24%, signal=51%
GO_NEGATIVE_REGULATION_OF_PROTEIN_CATABOLIC_PROCESS	GO_NEGATIVE_REGULATION_OF_PROTEIN_CATABOLIC_PROCESS		85	0.493272	1.73797	0.00613497	0.0626727	0.967	2623	tags=34%, list=20%, signal=42%
GO_CELL_CYCLE_G2_M_PHASE_TRANSITION	GO_CELL_CYCLE_G2_M_PHASE_TRANSITION		110	0.518796	1.64867	0.00614754	0.0790002	0.998	2023	tags=38%, list=16%, signal=45%
GO_PROTEIN_HETEROTETRAMERIZATION	GO_PROTEIN_HETEROTETRAMERIZATION		32	0.609745	1.71224	0.00616016	0.065064	0.983	687	tags=19%, list=5%, signal=20%
GO_MITOTIC_CELL_CYCLE_CHECKPOINT	GO_MITOTIC_CELL_CYCLE_CHECKPOINT		116	0.590325	1.68247	0.00616016	0.0709975	0.996	1694	tags=34%, list=13%, signal=38%
GO_ACETYLTRANSFERASE_COMPLEX	GO_ACETYLTRANSFERASE_COMPLEX		57	0.574021	1.71639	0.00618557	0.064827	0.982	2658	tags=47%, list=20%, signal=59%
GO_DNA_DEPENDENT_ATPASE_ACTIVITY	GO_DNA_DEPENDENT_ATPASE_ACTIVITY		65	0.625458	1.67361	0.00618557	0.0711734	0.996	3301	tags=58%, list=25%, signal=78%
GO_SPINDLE_MICROTUBULE	GO_SPINDLE_MICROTUBULE		47	0.673432	1.68025	0.00618557	0.0716108	0.996	1651	tags=40%, list=13%, signal=46%
GO_NEGATIVE_REGULATION_OF_CELLULAR_CATABOLIC_PROCESS	GO_NEGATIVE_REGULATION_OF_CELLULAR_CATABOLIC_PROCESS		124	0.360192	1.49443	0.00618557	0.152357	1	1891	tags=23%, list=15%, signal=26%
GO_PROTEIN_HETERODIMERIZATION_ACTIVITY	GO_PROTEIN_HETERODIMERIZATION_ACTIVITY		377	0.310663	1.39009	0.00621118	0.234296	1	2183	tags=22%, list=17%, signal=26%
GO_NON_RECOMBINATIONAL_REPAIR	GO_NON_RECOMBINATIONAL_REPAIR		56	0.581116	1.72339	0.00622407	0.0637985	0.979	3666	tags=61%, list=28%, signal=84%
GO_REGULATION_OF_CELL_CYCLE_PHASE_TRANSITION	GO_REGULATION_OF_CELL_CYCLE_PHASE_TRANSITION		252	0.47128	1.68257	0.00626305	0.0712778	0.996	2445	tags=35%, list=19%, signal=43%
GO_REGULATION_OF_CHROMOSOME_SEGREGATION	GO_REGULATION_OF_CHROMOSOME_SEGREGATION		64	0.683415	1.66531	0.00626305	0.0735194	0.998	1694	tags=42%, list=13%, signal=48%
GO_CEREBRAL_CORTEX_DEVELOPMENT	GO_CEREBRAL_CORTEX_DEVELOPMENT		87	0.405388	1.49983	0.00628931	0.148029	1	2283	tags=25%, list=18%, signal=30%
GO_POSITIVE_REGULATION_OF_CELL_CYCLE	GO_POSITIVE_REGULATION_OF_CELL_CYCLE		271	0.39871	1.54211	0.00642398	0.121443	1	2202	tags=24%, list=17%, signal=28%
GO_PROTEIN_METHYLTRANSFERASE_ACTIVITY	GO_PROTEIN_METHYLTRANSFERASE_ACTIVITY		54	0.519647	1.75385	0.00784314	0.064676	0.961	2426	tags=30%, list=19%, signal=36%
GO_RNA_POLYMERASE_II_TRANSCRIPTION_FACTOR_COMPLEX	GO_RNA_POLYMERASE_II_TRANSCRIPTION_FACTOR_COMPLEX		89	0.481726	1.69072	0.00784314	0.0689003	0.993	3572	tags=51%, list=27%, signal=69%
GO_LARGE_RIBOSOMAL_SUBUNIT	GO_LARGE_RIBOSOMAL_SUBUNIT	Details ...	74	0.5502	2.0165	0.00788955	0.0876703	0.159	4116	tags=66%, list=32%, signal=96%
GO_PROTEIN_FOLDING	GO_PROTEIN_FOLDING		168	0.463194	1.73685	0.00796813	0.0625671	0.97	2783	tags=41%, list=21%, signal=52%
GO_MACROMOLECULAR_COMPLEX_DISASSEMBLY	GO_MACROMOLECULAR_COMPLEX_DISASSEMBLY		129	0.474529	1.70476	0.00796813	0.0648119	0.988	3806	tags=53%, list=29%, signal=75%
GO_TRANSCRIPTION_FROM_RNA_POLYMERASE_III_PROMOTER	GO_TRANSCRIPTION_FROM_RNA_POLYMERASE_III_PROMOTER	Details ...	34	0.574669	1.77433	0.00798403	0.0627446	0.931	3281	tags=47%, list=25%, signal=63%
GO_RNA_3_END_PROCESSING	GO_RNA_3_END_PROCESSING		64	0.542563	1.74906	0.008	0.0630564	0.963	2930	tags=53%, list=22%, signal=68%
GO_MICROTUBULE_BUNDLE_FORMATION	GO_MICROTUBULE_BUNDLE_FORMATION		39	0.569157	1.74919	0.008	0.0635128	0.963	1530	tags=26%, list=12%, signal=29%
GO_ENDONUCLEASE_ACTIVITY_ACTIVE_WITH_EITHER_RIBO_OR_DEOXYRIBONUCLEIC_ACIDS_AND_PRODUCING_5_PHOSPHOMONOESTERS	GO_ENDONUCLEASE_ACTIVITY_ACTIVE_WITH_EITHER_RIBO_OR_DEOXYRIBONUCLEIC_ACIDS_AND_PRODUCING_5_PHOSPHOMONOESTERS		26	0.671542	1.68	0.008	0.0714911	0.996	2459	tags=58%, list=19%, signal=71%
GO_REGULATION_OF_CENTROSOME_DUPLICATION	GO_REGULATION_OF_CENTROSOME_DUPLICATION		23	0.610792	1.74078	0.00801603	0.0641123	0.967	3173	tags=57%, list=24%, signal=75%
GO_TRANSFERASE_COMPLEX	GO_TRANSFERASE_COMPLEX		481	0.420264	1.70631	0.00801603	0.0658488	0.985	3690	tags=47%, list=28%, signal=63%
GO_REGULATION_OF_MITOCHONDRIAL_OUTER_MEMBRANE_PERMEABILIZATION_INVOLVED_IN_APOPTOTIC_SIGNALING_PATHWAY	GO_REGULATION_OF_MITOCHONDRIAL_OUTER_MEMBRANE_PERMEABILIZATION_INVOLVED_IN_APOPTOTIC_SIGNALING_PATHWAY		36	0.549563	1.71064	0.00803213	0.0649692	0.983	3103	tags=44%, list=24%, signal=58%
GO_REGULATION_OF_RESPONSE_TO_DNA_DAMAGE_STIMULUS	GO_REGULATION_OF_RESPONSE_TO_DNA_DAMAGE_STIMULUS		119	0.488921	1.65134	0.00803213	0.0781118	0.998	3160	tags=46%, list=24%, signal=60%
GO_PCG_PROTEIN_COMPLEX	GO_PCG_PROTEIN_COMPLEX		37	0.623	1.74513	0.00804829	0.0649116	0.964	2125	tags=49%, list=16%, signal=58%
GO_RIBONUCLEOPROTEIN_GRANULE	GO_RIBONUCLEOPROTEIN_GRANULE		105	0.433017	1.74328	0.00804829	0.064993	0.965	3587	tags=43%, list=28%, signal=59%
GO_PROTEIN_TRANSPORTER_ACTIVITY	GO_PROTEIN_TRANSPORTER_ACTIVITY		78	0.481189	1.72009	0.00806452	0.0633958	0.98	2072	tags=33%, list=16%, signal=39%
GO_MITOTIC_SPINDLE	GO_MITOTIC_SPINDLE		40	0.67391	1.67516	0.00806452	0.0713526	0.996	1055	tags=38%, list=8%, signal=41%
GO_RNA_METHYLATION	GO_RNA_METHYLATION		28	0.57819	1.69293	0.00808081	0.0690818	0.992	2405	tags=54%, list=18%, signal=66%
GO_REGULATION_OF_TELOMERASE_ACTIVITY	GO_REGULATION_OF_TELOMERASE_ACTIVITY		34	0.615317	1.59727	0.00809717	0.0916678	1	2376	tags=53%, list=18%, signal=65%
GO_DNA_REPLICATION_INDEPENDENT_NUCLEOSOME_ORGANIZATION	GO_DNA_REPLICATION_INDEPENDENT_NUCLEOSOME_ORGANIZATION		40	0.657441	1.69011	0.00811359	0.0686497	0.993	2202	tags=45%, list=17%, signal=54%
GO_DNA_REPLICATION_INDEPENDENT_NUCLEOSOME_ASSEMBLY	GO_DNA_REPLICATION_INDEPENDENT_NUCLEOSOME_ASSEMBLY		40	0.657441	1.69011	0.00811359	0.0689798	0.993	2202	tags=45%, list=17%, signal=54%
GO_RRNA_METABOLIC_PROCESS	GO_RRNA_METABOLIC_PROCESS	Details ...	188	0.547026	1.91763	0.00811359	0.0804465	0.453	3661	tags=62%, list=28%, signal=85%
GO_REGULATION_OF_CYCLIN_DEPENDENT_PROTEIN_KINASE_ACTIVITY	GO_REGULATION_OF_CYCLIN_DEPENDENT_PROTEIN_KINASE_ACTIVITY		75	0.489399	1.55954	0.00811359	0.111761	1	744	tags=20%, list=6%, signal=21%
GO_DNA_STRAND_ELONGATION_INVOLVED_IN_DNA_REPLICATION	GO_DNA_STRAND_ELONGATION_INVOLVED_IN_DNA_REPLICATION		23	0.789023	1.5438	0.00811359	0.121179	1	1522	tags=74%, list=12%, signal=84%
GO_SPLICEOSOMAL_SNRNP_ASSEMBLY	GO_SPLICEOSOMAL_SNRNP_ASSEMBLY		32	0.643859	1.72457	0.00814664	0.0638981	0.979	3371	tags=69%, list=26%, signal=93%
GO_SMALL_SUBUNIT_PROCESSOME	GO_SMALL_SUBUNIT_PROCESSOME		23	0.694136	1.70397	0.00816326	0.0650489	0.988	3222	tags=78%, list=25%, signal=104%
GO_ESTABLISHMENT_OF_PROTEIN_LOCALIZATION_TO_ENDOPLASMIC_RETICULUM	GO_ESTABLISHMENT_OF_PROTEIN_LOCALIZATION_TO_ENDOPLASMIC_RETICULUM	Details ...	98	0.577766	2.00479	0.00819672	0.061928	0.175	4745	tags=80%, list=36%, signal=124%
GO_DNA_REPLICATION	GO_DNA_REPLICATION		154	0.649257	1.67991	0.00819672	0.0712527	0.996	1657	tags=47%, list=13%, signal=53%
GO_NEGATIVE_REGULATION_OF_CELL_CYCLE_PROCESS	GO_NEGATIVE_REGULATION_OF_CELL_CYCLE_PROCESS		170	0.500006	1.68176	0.00821355	0.0711049	0.996	1924	tags=29%, list=15%, signal=33%
GO_CENTROMERE_COMPLEX_ASSEMBLY	GO_CENTROMERE_COMPLEX_ASSEMBLY		34	0.708213	1.63838	0.00821355	0.0796107	0.999	1569	tags=41%, list=12%, signal=47%
GO_NEGATIVE_REGULATION_OF_CHROMOSOME_ORGANIZATION	GO_NEGATIVE_REGULATION_OF_CHROMOSOME_ORGANIZATION		78	0.566596	1.7397	0.00823045	0.0633544	0.967	2041	tags=32%, list=16%, signal=38%
GO_ATPASE_ACTIVITY_COUPLED	GO_ATPASE_ACTIVITY_COUPLED		260	0.353519	1.51871	0.00823045	0.134691	1	3007	tags=37%, list=23%, signal=47%
GO_CELL_CYCLE_CHECKPOINT	GO_CELL_CYCLE_CHECKPOINT		157	0.593668	1.67833	0.00824742	0.0720505	0.996	2051	tags=38%, list=16%, signal=45%
GO_POSITIVE_REGULATION_OF_PROTEIN_INSERTION_INTO_MITOCHONDRIAL_MEMBRANE_INVOLVED_IN_APOPTOTIC_SIGNALING_PATHWAY	GO_POSITIVE_REGULATION_OF_PROTEIN_INSERTION_INTO_MITOCHONDRIAL_MEMBRANE_INVOLVED_IN_APOPTOTIC_SIGNALING_PATHWAY		25	0.630262	1.66549	0.00824742	0.0739369	0.998	2575	tags=44%, list=20%, signal=55%
GO_REGULATION_OF_PROTEIN_INSERTION_INTO_MITOCHONDRIAL_MEMBRANE_INVOLVED_IN_APOPTOTIC_SIGNALING_PATHWAY	GO_REGULATION_OF_PROTEIN_INSERTION_INTO_MITOCHONDRIAL_MEMBRANE_INVOLVED_IN_APOPTOTIC_SIGNALING_PATHWAY		25	0.630262	1.66549	0.00824742	0.0742362	0.998	2575	tags=44%, list=20%, signal=55%
GO_CELL_CYCLE_G1_S_PHASE_TRANSITION	GO_CELL_CYCLE_G1_S_PHASE_TRANSITION		91	0.619409	1.62973	0.00824742	0.0799586	1	1143	tags=32%, list=9%, signal=35%
GO_G1_S_TRANSITION_OF_MITOTIC_CELL_CYCLE	GO_G1_S_TRANSITION_OF_MITOTIC_CELL_CYCLE		91	0.619409	1.62973	0.00824742	0.0802077	1	1143	tags=32%, list=9%, signal=35%
GO_CELLULAR_PROCESS_INVOLVED_IN_REPRODUCTION_IN_MULTICELLULAR_ORGANISM	GO_CELLULAR_PROCESS_INVOLVED_IN_REPRODUCTION_IN_MULTICELLULAR_ORGANISM		166	0.352823	1.49387	0.00828157	0.152689	1	2336	tags=20%, list=18%, signal=24%
GO_POSITIVE_REGULATION_OF_ORGANELLE_ORGANIZATION	GO_POSITIVE_REGULATION_OF_ORGANELLE_ORGANIZATION		444	0.348385	1.47776	0.00829876	0.163053	1	3021	tags=33%, list=23%, signal=41%
GO_TRANSCRIPTION_FACTOR_TFIID_COMPLEX	GO_TRANSCRIPTION_FACTOR_TFIID_COMPLEX	Details ...	20	0.662999	1.76655	0.00831601	0.0634325	0.941	3711	tags=75%, list=28%, signal=105%
GO_POSITIVE_REGULATION_OF_CELL_CYCLE_PROCESS	GO_POSITIVE_REGULATION_OF_CELL_CYCLE_PROCESS		195	0.452945	1.59129	0.00831601	0.0938445	1	2202	tags=28%, list=17%, signal=33%
GO_PALLIUM_DEVELOPMENT	GO_PALLIUM_DEVELOPMENT		123	0.360879	1.43951	0.00831601	0.192214	1	2337	tags=24%, list=18%, signal=29%
GO_MOTOR_ACTIVITY	GO_MOTOR_ACTIVITY		88	0.502386	1.73858	0.00833333	0.0626416	0.967	1779	tags=28%, list=14%, signal=33%
GO_POSITIVE_REGULATION_OF_PROTEIN_MODIFICATION_BY_SMALL_PROTEIN_CONJUGATION_OR_REMOVAL	GO_POSITIVE_REGULATION_OF_PROTEIN_MODIFICATION_BY_SMALL_PROTEIN_CONJUGATION_OR_REMOVAL		156	0.493151	1.71358	0.00833333	0.0653186	0.982	2497	tags=41%, list=19%, signal=50%
GO_NEGATIVE_REGULATION_OF_PROTEIN_MODIFICATION_BY_SMALL_PROTEIN_CONJUGATION_OR_REMOVAL	GO_NEGATIVE_REGULATION_OF_PROTEIN_MODIFICATION_BY_SMALL_PROTEIN_CONJUGATION_OR_REMOVAL		114	0.530039	1.7087	0.00835073	0.0655802	0.984	3097	tags=50%, list=24%, signal=65%
GO_REGULATION_OF_DNA_BIOSYNTHETIC_PROCESS	GO_REGULATION_OF_DNA_BIOSYNTHETIC_PROCESS		76	0.552451	1.64096	0.00835073	0.0791037	0.999	947	tags=32%, list=7%, signal=34%
GO_POSITIVE_REGULATION_OF_DNA_REPLICATION	GO_POSITIVE_REGULATION_OF_DNA_REPLICATION		74	0.501852	1.59828	0.00843882	0.0917986	1	2410	tags=41%, list=18%, signal=49%
GO_NEGATIVE_REGULATION_OF_CELL_CYCLE_PHASE_TRANSITION	GO_NEGATIVE_REGULATION_OF_CELL_CYCLE_PHASE_TRANSITION		115	0.508516	1.63956	0.00845666	0.0795329	0.999	1924	tags=30%, list=15%, signal=35%
GO_REGULATION_OF_CELL_CYCLE_CHECKPOINT	GO_REGULATION_OF_CELL_CYCLE_CHECKPOINT		25	0.639123	1.5759	0.00845666	0.102394	1	2465	tags=60%, list=19%, signal=74%
GO_POSITIVE_REGULATION_OF_LIGASE_ACTIVITY	GO_POSITIVE_REGULATION_OF_LIGASE_ACTIVITY		91	0.571291	1.70627	0.00847458	0.0655032	0.985	3898	tags=65%, list=30%, signal=92%
GO_HISTONE_METHYLATION	GO_HISTONE_METHYLATION		61	0.489799	1.6757	0.00976562	0.0713105	0.996	2298	tags=33%, list=18%, signal=40%
GO_PROTEIN_ACYLATION	GO_PROTEIN_ACYLATION		97	0.398912	1.59466	0.00982318	0.0922526	1	2735	tags=36%, list=21%, signal=45%
GO_MACROMOLECULE_METHYLATION	GO_MACROMOLECULE_METHYLATION		129	0.413341	1.65419	0.00988142	0.0771137	0.998	2426	tags=36%, list=19%, signal=43%
GO_RIBONUCLEOPROTEIN_COMPLEX_SUBUNIT_ORGANIZATION	GO_RIBONUCLEOPROTEIN_COMPLEX_SUBUNIT_ORGANIZATION	Details ...	134	0.512918	1.82736	0.00996016	0.063077	0.794	3642	tags=54%, list=28%, signal=74%
GO_NUCLEAR_EXPORT	GO_NUCLEAR_EXPORT		108	0.508093	1.72338	0.00996016	0.0633972	0.979	2408	tags=39%, list=18%, signal=47%
GO_U4_U6_X_U5_TRI_SNRNP_COMPLEX	GO_U4_U6_X_U5_TRI_SNRNP_COMPLEX		19	0.680769	1.72287	0.0100806	0.0633901	0.979	3108	tags=79%, list=24%, signal=104%
GO_DNA_DAMAGE_RESPONSE_DETECTION_OF_DNA_DAMAGE	GO_DNA_DAMAGE_RESPONSE_DETECTION_OF_DNA_DAMAGE		33	0.700247	1.60725	0.0102041	0.0895727	1	1898	tags=58%, list=15%, signal=67%
GO_DNA_DEPENDENT_DNA_REPLICATION	GO_DNA_DEPENDENT_DNA_REPLICATION		73	0.733349	1.60446	0.0102249	0.0892022	1	1624	tags=58%, list=12%, signal=65%
GO_REPLICATION_FORK	GO_REPLICATION_FORK		44	0.683168	1.60999	0.0103093	0.0888355	1	1226	tags=45%, list=9%, signal=50%
GO_NF_KAPPAB_BINDING	GO_NF_KAPPAB_BINDING		27	0.561344	1.75736	0.0103306	0.0628724	0.955	2559	tags=44%, list=20%, signal=55%
GO_CELL_CELL_SIGNALING_INVOLVED_IN_CARDIAC_CONDUCTION	GO_CELL_CELL_SIGNALING_INVOLVED_IN_CARDIAC_CONDUCTION		19	0.58777	1.74079	0.010352	0.0646055	0.967	220	tags=11%, list=2%, signal=11%
GO_NEGATIVE_REGULATION_OF_DNA_METABOLIC_PROCESS	GO_NEGATIVE_REGULATION_OF_DNA_METABOLIC_PROCESS		86	0.483215	1.60153	0.010352	0.0904408	1	3392	tags=45%, list=26%, signal=61%
GO_POSITIVE_REGULATION_OF_TELOMERASE_ACTIVITY	GO_POSITIVE_REGULATION_OF_TELOMERASE_ACTIVITY		24	0.635587	1.5929	0.010352	0.0927574	1	2376	tags=58%, list=18%, signal=71%
GO_NEGATIVE_REGULATION_OF_NUCLEAR_DIVISION	GO_NEGATIVE_REGULATION_OF_NUCLEAR_DIVISION		39	0.653429	1.64374	0.0104384	0.0794299	0.998	1694	tags=36%, list=13%, signal=41%
GO_ANAPHASE_PROMOTING_COMPLEX_DEPENDENT_CATABOLIC_PROCESS	GO_ANAPHASE_PROMOTING_COMPLEX_DEPENDENT_CATABOLIC_PROCESS		68	0.647469	1.6737	0.0104822	0.0714176	0.996	2445	tags=49%, list=19%, signal=59%
GO_REGULATION_OF_LIGASE_ACTIVITY	GO_REGULATION_OF_LIGASE_ACTIVITY		107	0.529457	1.68582	0.0105932	0.0702219	0.993	3069	tags=50%, list=24%, signal=65%
GO_POSITIVE_REGULATION_OF_MITOTIC_CELL_CYCLE	GO_POSITIVE_REGULATION_OF_MITOTIC_CELL_CYCLE		99	0.45543	1.56182	0.0105932	0.110792	1	1730	tags=24%, list=13%, signal=28%
GO_REGULATION_OF_PROTEASOMAL_UBIQUITIN_DEPENDENT_PROTEIN_CATABOLIC_PROCESS	GO_REGULATION_OF_PROTEASOMAL_UBIQUITIN_DEPENDENT_PROTEIN_CATABOLIC_PROCESS		117	0.451032	1.59893	0.0106383	0.0915472	1	2744	tags=38%, list=21%, signal=48%
GO_MICROTUBULE_POLYMERIZATION_OR_DEPOLYMERIZATION	GO_MICROTUBULE_POLYMERIZATION_OR_DEPOLYMERIZATION		29	0.582928	1.5909	0.010661	0.0939593	1	1985	tags=38%, list=15%, signal=45%
GO_DNA_DIRECTED_RNA_POLYMERASE_II_HOLOENZYME	GO_DNA_DIRECTED_RNA_POLYMERASE_II_HOLOENZYME		74	0.506752	1.69724	0.0117417	0.0676715	0.992	3711	tags=57%, list=28%, signal=79%
GO_NUCLEAR_TRANSCRIBED_MRNA_CATABOLIC_PROCESS_NONSENSE_MEDIATED_DECAY	GO_NUCLEAR_TRANSCRIBED_MRNA_CATABOLIC_PROCESS_NONSENSE_MEDIATED_DECAY	Details ...	109	0.550253	2.04739	0.0117878	0.0768802	0.098	4732	tags=80%, list=36%, signal=124%
GO_HISTONE_UBIQUITINATION	GO_HISTONE_UBIQUITINATION		27	0.581423	1.73376	0.0118343	0.0627047	0.971	2282	tags=48%, list=18%, signal=58%
GO_PROTEIN_ALKYLATION	GO_PROTEIN_ALKYLATION		81	0.433784	1.63566	0.0119284	0.0797443	1	2426	tags=32%, list=19%, signal=39%
GO_PROTEIN_METHYLATION	GO_PROTEIN_METHYLATION		81	0.433784	1.63566	0.0119284	0.0800057	1	2426	tags=32%, list=19%, signal=39%
GO_SISTER_CHROMATID_COHESION	GO_SISTER_CHROMATID_COHESION		77	0.708738	1.67793	0.012024	0.0717316	0.996	1828	tags=56%, list=14%, signal=65%
GO_DYNEIN_COMPLEX	GO_DYNEIN_COMPLEX		29	0.482915	1.65659	0.012024	0.075954	0.998	1955	tags=34%, list=15%, signal=40%
GO_PEPTIDYL_THREONINE_MODIFICATION	GO_PEPTIDYL_THREONINE_MODIFICATION		40	0.448593	1.61892	0.012024	0.0850246	1	1509	tags=20%, list=12%, signal=23%
GO_NEGATIVE_REGULATION_OF_GENE_EXPRESSION_EPIGENETIC	GO_NEGATIVE_REGULATION_OF_GENE_EXPRESSION_EPIGENETIC		80	0.526643	1.72903	0.0121704	0.0632526	0.973	3952	tags=54%, list=30%, signal=77%
GO_TRANSCRIPTION_ELONGATION_FROM_RNA_POLYMERASE_II_PROMOTER	GO_TRANSCRIPTION_ELONGATION_FROM_RNA_POLYMERASE_II_PROMOTER		74	0.546766	1.75126	0.0121704	0.0636461	0.963	3396	tags=55%, list=26%, signal=75%
GO_POSITIVE_REGULATION_OF_DNA_REPAIR	GO_POSITIVE_REGULATION_OF_DNA_REPAIR		30	0.581887	1.64902	0.0121951	0.079339	0.998	2287	tags=50%, list=18%, signal=61%
GO_HISTONE_EXCHANGE	GO_HISTONE_EXCHANGE		37	0.659352	1.69365	0.01222	0.0689186	0.992	1569	tags=38%, list=12%, signal=43%
GO_SPINDLE_MIDZONE	GO_SPINDLE_MIDZONE		21	0.758046	1.60936	0.01222	0.0890639	1	825	tags=43%, list=6%, signal=46%
GO_NEGATIVE_REGULATION_OF_DNA_REPLICATION	GO_NEGATIVE_REGULATION_OF_DNA_REPLICATION		39	0.601476	1.58083	0.0122449	0.099471	1	3392	tags=62%, list=26%, signal=83%
GO_DNA_GEOMETRIC_CHANGE	GO_DNA_GEOMETRIC_CHANGE		72	0.619	1.63593	0.0122951	0.0803536	1	3110	tags=58%, list=24%, signal=76%
GO_REGULATION_OF_PROTEIN_MODIFICATION_BY_SMALL_PROTEIN_CONJUGATION_OR_REMOVAL	GO_REGULATION_OF_PROTEIN_MODIFICATION_BY_SMALL_PROTEIN_CONJUGATION_OR_REMOVAL		218	0.441193	1.66499	0.0123203	0.0734531	0.998	2497	tags=39%, list=19%, signal=47%
GO_REGULATION_OF_MEIOTIC_CELL_CYCLE	GO_REGULATION_OF_MEIOTIC_CELL_CYCLE		33	0.589626	1.7216	0.0123457	0.0634337	0.98	1294	tags=21%, list=10%, signal=23%
GO_DNA_BIOSYNTHETIC_PROCESS	GO_DNA_BIOSYNTHETIC_PROCESS		90	0.588601	1.65008	0.0124224	0.0787507	0.998	2745	tags=50%, list=21%, signal=63%
GO_PROTEIN_DEPOLYMERIZATION	GO_PROTEIN_DEPOLYMERIZATION		18	0.654834	1.60773	0.0124481	0.0894327	1	825	tags=33%, list=6%, signal=36%
GO_REGULATION_OF_MEIOTIC_NUCLEAR_DIVISION	GO_REGULATION_OF_MEIOTIC_NUCLEAR_DIVISION		24	0.640341	1.673	0.012474	0.0707706	0.996	1294	tags=25%, list=10%, signal=28%
GO_RECIPROCAL_DNA_RECOMBINATION	GO_RECIPROCAL_DNA_RECOMBINATION		28	0.645292	1.64566	0.0125261	0.0792893	0.998	1486	tags=32%, list=11%, signal=36%
GO_RECIPROCAL_MEIOTIC_RECOMBINATION	GO_RECIPROCAL_MEIOTIC_RECOMBINATION		28	0.645292	1.64566	0.0125261	0.0795735	0.998	1486	tags=32%, list=11%, signal=36%
GO_REGULATION_OF_PROTEASOMAL_PROTEIN_CATABOLIC_PROCESS	GO_REGULATION_OF_PROTEASOMAL_PROTEIN_CATABOLIC_PROCESS		147	0.426301	1.60849	0.012685	0.0892479	1	2466	tags=33%, list=19%, signal=40%
GO_MITOTIC_RECOMBINATION	GO_MITOTIC_RECOMBINATION		36	0.722361	1.57154	0.0127389	0.104579	1	1486	tags=50%, list=11%, signal=56%
GO_HELICASE_ACTIVITY	GO_HELICASE_ACTIVITY		116	0.510636	1.65276	0.0136719	0.0777198	0.998	3683	tags=53%, list=28%, signal=74%
GO_RECEPTOR_SIGNALING_PROTEIN_SERINE_THREONINE_KINASE_ACTIVITY	GO_RECEPTOR_SIGNALING_PROTEIN_SERINE_THREONINE_KINASE_ACTIVITY		84	0.406526	1.60547	0.0136986	0.0893992	1	2077	tags=24%, list=16%, signal=28%
GO_STRUCTURAL_CONSTITUENT_OF_RIBOSOME	GO_STRUCTURAL_CONSTITUENT_OF_RIBOSOME	Details ...	162	0.437451	1.88579	0.0137795	0.0688138	0.577	4116	tags=57%, list=32%, signal=83%
GO_RIBONUCLEOPROTEIN_COMPLEX_LOCALIZATION	GO_RIBONUCLEOPROTEIN_COMPLEX_LOCALIZATION		87	0.567525	1.74055	0.0138067	0.0637601	0.967	2344	tags=43%, list=18%, signal=52%
GO_GTPASE_ACTIVITY	GO_GTPASE_ACTIVITY		174	0.388217	1.52359	0.0138614	0.131179	1	2684	tags=33%, list=21%, signal=41%
GO_MRNA_3_END_PROCESSING	GO_MRNA_3_END_PROCESSING		47	0.538702	1.7201	0.0139165	0.0637761	0.98	3123	tags=51%, list=24%, signal=67%
GO_NUCLEAR_INNER_MEMBRANE	GO_NUCLEAR_INNER_MEMBRANE		35	0.51646	1.63102	0.014	0.0803011	1	3547	tags=46%, list=27%, signal=63%
GO_PROTEIN_ACETYLATION	GO_PROTEIN_ACETYLATION		81	0.410145	1.56335	0.0140562	0.10987	1	2735	tags=40%, list=21%, signal=50%
GO_REGULATION_OF_CARDIAC_MUSCLE_CELL_CONTRACTION	GO_REGULATION_OF_CARDIAC_MUSCLE_CELL_CONTRACTION		26	0.543422	1.66295	0.0140845	0.0744139	0.998	2813	tags=35%, list=22%, signal=44%
GO_TRNA_TRANSPORT	GO_TRNA_TRANSPORT		31	0.721314	1.68119	0.0141129	0.071235	0.996	1684	tags=55%, list=13%, signal=63%
GO_PROTEIN_POLYUBIQUITINATION	GO_PROTEIN_POLYUBIQUITINATION		182	0.399738	1.64293	0.0141988	0.0797505	0.998	4030	tags=49%, list=31%, signal=71%
GO_CHROMATIN	GO_CHROMATIN		343	0.418785	1.66428	0.0142566	0.0736695	0.998	2298	tags=30%, list=18%, signal=35%
GO_REGULATION_OF_ISOTYPE_SWITCHING	GO_REGULATION_OF_ISOTYPE_SWITCHING		22	0.553348	1.67671	0.0143443	0.0722086	0.996	1299	tags=23%, list=10%, signal=25%
GO_POSITIVE_REGULATION_OF_PROTEIN_CATABOLIC_PROCESS	GO_POSITIVE_REGULATION_OF_PROTEIN_CATABOLIC_PROCESS		216	0.381764	1.59054	0.0143443	0.0939891	1	3898	tags=46%, list=30%, signal=65%
GO_NUCLEOSOME_BINDING	GO_NUCLEOSOME_BINDING		35	0.608518	1.70382	0.0143737	0.0648017	0.988	2175	tags=46%, list=17%, signal=55%
GO_CARDIAC_MUSCLE_CELL_CONTRACTION	GO_CARDIAC_MUSCLE_CELL_CONTRACTION		27	0.545263	1.63661	0.0143737	0.0803395	1	969	tags=15%, list=7%, signal=16%
GO_MAGNESIUM_ION_BINDING	GO_MAGNESIUM_ION_BINDING		145	0.333087	1.39114	0.0143737	0.233571	1	1705	tags=19%, list=13%, signal=22%
GO_SPERM_FLAGELLUM	GO_SPERM_FLAGELLUM		32	0.575266	1.62287	0.0144628	0.0823919	1	841	tags=31%, list=6%, signal=33%
GO_SPINDLE_LOCALIZATION	GO_SPINDLE_LOCALIZATION		31	0.617774	1.64601	0.0144928	0.0798575	0.998	1557	tags=35%, list=12%, signal=40%
GO_MEIOTIC_CHROMOSOME_SEGREGATION	GO_MEIOTIC_CHROMOSOME_SEGREGATION		34	0.624801	1.62296	0.0144928	0.0825896	1	2683	tags=47%, list=21%, signal=59%
GO_BASAL_TRANSCRIPTION_MACHINERY_BINDING	GO_BASAL_TRANSCRIPTION_MACHINERY_BINDING		20	0.657385	1.64581	0.0145228	0.0797473	0.998	2587	tags=55%, list=20%, signal=69%
GO_NEUROBLAST_PROLIFERATION	GO_NEUROBLAST_PROLIFERATION		22	0.561703	1.6361	0.0145833	0.080476	1	508	tags=14%, list=4%, signal=14%
GO_CULLIN_RING_UBIQUITIN_LIGASE_COMPLEX	GO_CULLIN_RING_UBIQUITIN_LIGASE_COMPLEX		81	0.412758	1.57465	0.0146444	0.102513	1	1786	tags=19%, list=14%, signal=21%
GO_PHOSPHOTRANSFERASE_ACTIVITY_PHOSPHATE_GROUP_AS_ACCEPTOR	GO_PHOSPHOTRANSFERASE_ACTIVITY_PHOSPHATE_GROUP_AS_ACCEPTOR		24	0.519525	1.63172	0.0147059	0.0807845	1	983	tags=21%, list=8%, signal=22%
GO_INTERCELLULAR_BRIDGE	GO_INTERCELLULAR_BRIDGE		31	0.603606	1.65888	0.0158416	0.0763603	0.998	2079	tags=39%, list=16%, signal=46%
GO_CHROMATIN_DNA_BINDING	GO_CHROMATIN_DNA_BINDING		66	0.433038	1.57479	0.0159363	0.102631	1	2470	tags=35%, list=19%, signal=43%
GO_U2_SNRNP	GO_U2_SNRNP		16	0.736922	1.62457	0.016129	0.0823799	1	3087	tags=88%, list=24%, signal=115%
GO_HISTONE_METHYLTRANSFERASE_COMPLEX	GO_HISTONE_METHYLTRANSFERASE_COMPLEX	Details ...	57	0.592405	1.78102	0.0161616	0.0625985	0.913	3619	tags=61%, list=28%, signal=85%
GO_CONDENSED_NUCLEAR_CHROMOSOME	GO_CONDENSED_NUCLEAR_CHROMOSOME		60	0.601269	1.65791	0.0161943	0.0755908	0.998	1792	tags=35%, list=14%, signal=40%
GO_SOMATIC_DIVERSIFICATION_OF_IMMUNE_RECEPTORS_VIA_GERMLINE_RECOMBINATION_WITHIN_A_SINGLE_LOCUS	GO_SOMATIC_DIVERSIFICATION_OF_IMMUNE_RECEPTORS_VIA_GERMLINE_RECOMBINATION_WITHIN_A_SINGLE_LOCUS		30	0.576377	1.61489	0.0161943	0.0869105	1	2586	tags=43%, list=20%, signal=54%
GO_SOMATIC_CELL_DNA_RECOMBINATION	GO_SOMATIC_CELL_DNA_RECOMBINATION		30	0.576377	1.61489	0.0161943	0.0871668	1	2586	tags=43%, list=20%, signal=54%
GO_DNA_STRAND_ELONGATION	GO_DNA_STRAND_ELONGATION		28	0.739874	1.55041	0.0161943	0.117291	1	1738	tags=64%, list=13%, signal=74%
GO_NEGATIVE_REGULATION_OF_CATABOLIC_PROCESS	GO_NEGATIVE_REGULATION_OF_CATABOLIC_PROCESS		159	0.31115	1.38948	0.0163599	0.234139	1	1891	tags=19%, list=15%, signal=22%
GO_DNA_SYNTHESIS_INVOLVED_IN_DNA_REPAIR	GO_DNA_SYNTHESIS_INVOLVED_IN_DNA_REPAIR		60	0.627122	1.64278	0.0163934	0.0793024	0.998	1319	tags=37%, list=10%, signal=41%
GO_NUCLEOTIDE_EXCISION_REPAIR	GO_NUCLEOTIDE_EXCISION_REPAIR		99	0.503993	1.62395	0.0163934	0.0825934	1	3088	tags=51%, list=24%, signal=66%
GO_SIGNAL_SEQUENCE_BINDING	GO_SIGNAL_SEQUENCE_BINDING		35	0.514637	1.67622	0.0164271	0.0716181	0.996	3271	tags=46%, list=25%, signal=61%
GO_NUCLEIC_ACID_PHOSPHODIESTER_BOND_HYDROLYSIS	GO_NUCLEIC_ACID_PHOSPHODIESTER_BOND_HYDROLYSIS		178	0.417332	1.53097	0.0165631	0.127042	1	3160	tags=45%, list=24%, signal=59%
GO_UBIQUITIN_LIKE_PROTEIN_LIGASE_BINDING	GO_UBIQUITIN_LIKE_PROTEIN_LIGASE_BINDING		222	0.362594	1.53151	0.0167364	0.127562	1	2759	tags=35%, list=21%, signal=43%
GO_TELOMERE_CAPPING	GO_TELOMERE_CAPPING		25	0.541825	1.62991	0.0168067	0.0803382	1	4548	tags=72%, list=35%, signal=110%
GO_MITOTIC_DNA_INTEGRITY_CHECKPOINT	GO_MITOTIC_DNA_INTEGRITY_CHECKPOINT		81	0.542424	1.5896	0.0168776	0.0945071	1	1575	tags=30%, list=12%, signal=33%
GO_NEGATIVE_REGULATION_OF_MITOTIC_NUCLEAR_DIVISION	GO_NEGATIVE_REGULATION_OF_MITOTIC_NUCLEAR_DIVISION		30	0.651743	1.58221	0.0168776	0.0991297	1	952	tags=30%, list=7%, signal=32%
GO_TRANSLATIONAL_INITIATION	GO_TRANSLATIONAL_INITIATION	Details ...	121	0.553688	1.95791	0.0177515	0.10224	0.301	4709	tags=78%, list=36%, signal=121%
GO_CHAPERONE_MEDIATED_PROTEIN_FOLDING	GO_CHAPERONE_MEDIATED_PROTEIN_FOLDING		40	0.525419	1.6734	0.0179283	0.0710479	0.996	3586	tags=55%, list=28%, signal=76%
GO_ENDORIBONUCLEASE_ACTIVITY_PRODUCING_5_PHOSPHOMONOESTERS	GO_ENDORIBONUCLEASE_ACTIVITY_PRODUCING_5_PHOSPHOMONOESTERS		24	0.668982	1.63426	0.0179283	0.0796938	1	2459	tags=58%, list=19%, signal=72%
GO_MULTI_ORGANISM_METABOLIC_PROCESS	GO_MULTI_ORGANISM_METABOLIC_PROCESS	Details ...	126	0.515162	1.93546	0.018	0.0757897	0.38	4116	tags=66%, list=32%, signal=95%
GO_SEX_CHROMOSOME	GO_SEX_CHROMOSOME		23	0.648487	1.70525	0.0180723	0.0648239	0.988	3011	tags=61%, list=23%, signal=79%
GO_NEGATIVE_REGULATION_OF_CARDIAC_MUSCLE_TISSUE_DEVELOPMENT	GO_NEGATIVE_REGULATION_OF_CARDIAC_MUSCLE_TISSUE_DEVELOPMENT		15	0.632608	1.62772	0.0180723	0.0811782	1	438	tags=20%, list=3%, signal=21%
GO_90S_PRERIBOSOME	GO_90S_PRERIBOSOME		19	0.679356	1.63143	0.0182186	0.0807599	1	3222	tags=74%, list=25%, signal=98%
GO_SAGA_TYPE_COMPLEX	GO_SAGA_TYPE_COMPLEX		23	0.57271	1.64226	0.0182927	0.0792258	0.999	2407	tags=48%, list=18%, signal=59%
GO_POSITIVE_REGULATION_OF_CELLULAR_PROTEIN_CATABOLIC_PROCESS	GO_POSITIVE_REGULATION_OF_CELLULAR_PROTEIN_CATABOLIC_PROCESS		156	0.416732	1.65143	0.0183299	0.078322	0.998	3898	tags=52%, list=30%, signal=73%
GO_GOLGI_VESICLE_TRANSPORT	GO_GOLGI_VESICLE_TRANSPORT		246	0.359775	1.53398	0.0183299	0.125609	1	3159	tags=37%, list=24%, signal=48%
GO_POSITIVE_REGULATION_OF_RESPONSE_TO_DNA_DAMAGE_STIMULUS	GO_POSITIVE_REGULATION_OF_RESPONSE_TO_DNA_DAMAGE_STIMULUS		51	0.566683	1.68769	0.0184426	0.0693345	0.993	3160	tags=53%, list=24%, signal=70%
GO_DNA_HELICASE_ACTIVITY	GO_DNA_HELICASE_ACTIVITY		44	0.664525	1.5677	0.0184805	0.106908	1	3225	tags=61%, list=25%, signal=81%
GO_VESICLE_CYTOSKELETAL_TRAFFICKING	GO_VESICLE_CYTOSKELETAL_TRAFFICKING		28	0.542956	1.61163	0.0185185	0.0882719	1	1362	tags=32%, list=10%, signal=36%
GO_EXONUCLEASE_ACTIVITY_ACTIVE_WITH_EITHER_RIBO_OR_DEOXYRIBONUCLEIC_ACIDS_AND_PRODUCING_5_PHOSPHOMONOESTERS	GO_EXONUCLEASE_ACTIVITY_ACTIVE_WITH_EITHER_RIBO_OR_DEOXYRIBONUCLEIC_ACIDS_AND_PRODUCING_5_PHOSPHOMONOESTERS		32	0.597386	1.63568	0.018595	0.0802629	1	3654	tags=63%, list=28%, signal=87%
GO_DNA_INTEGRITY_CHECKPOINT	GO_DNA_INTEGRITY_CHECKPOINT		115	0.532362	1.60836	0.0186335	0.089105	1	3160	tags=48%, list=24%, signal=63%
GO_SINGLE_FERTILIZATION	GO_SINGLE_FERTILIZATION		73	0.424108	1.59799	0.0187891	0.0918192	1	2180	tags=22%, list=17%, signal=26%
GO_REGULATION_OF_ACTIN_FILAMENT_BASED_MOVEMENT	GO_REGULATION_OF_ACTIN_FILAMENT_BASED_MOVEMENT		30	0.503306	1.59297	0.0188285	0.0929337	1	2813	tags=33%, list=22%, signal=42%
GO_POSTREPLICATION_REPAIR	GO_POSTREPLICATION_REPAIR		43	0.640902	1.57511	0.0188679	0.102811	1	2320	tags=51%, list=18%, signal=62%
GO_ACTION_POTENTIAL	GO_ACTION_POTENTIAL		83	0.385832	1.55622	0.0191898	0.113752	1	1370	tags=14%, list=11%, signal=16%
GO_POLYSOME	GO_POLYSOME		34	0.491684	1.65831	0.0195695	0.0761794	0.998	4567	tags=62%, list=35%, signal=95%
GO_PROTEIN_TARGETING_TO_MEMBRANE	GO_PROTEIN_TARGETING_TO_MEMBRANE	Details ...	140	0.43628	1.93653	0.019685	0.0821125	0.376	4116	tags=59%, list=32%, signal=85%
GO_RIBOSOMAL_SMALL_SUBUNIT_BIOGENESIS	GO_RIBOSOMAL_SMALL_SUBUNIT_BIOGENESIS		44	0.568677	1.72822	0.019802	0.0629506	0.974	3029	tags=61%, list=23%, signal=80%
GO_APPENDAGE_DEVELOPMENT	GO_APPENDAGE_DEVELOPMENT		132	0.413716	1.53071	0.019802	0.126768	1	2322	tags=24%, list=18%, signal=29%
GO_LIMB_DEVELOPMENT	GO_LIMB_DEVELOPMENT		132	0.413716	1.53071	0.019802	0.127035	1	2322	tags=24%, list=18%, signal=29%
GO_POSITIVE_REGULATION_OF_DNA_RECOMBINATION	GO_POSITIVE_REGULATION_OF_DNA_RECOMBINATION		17	0.58704	1.61826	0.0198807	0.0852461	1	1299	tags=29%, list=10%, signal=33%
GO_REGULATION_OF_CENTROSOME_CYCLE	GO_REGULATION_OF_CENTROSOME_CYCLE		29	0.596047	1.57975	0.0198807	0.0999409	1	3173	tags=59%, list=24%, signal=77%
GO_NON_CANONICAL_WNT_SIGNALING_PATHWAY	GO_NON_CANONICAL_WNT_SIGNALING_PATHWAY		124	0.399765	1.62486	0.0199203	0.0823948	1	3069	tags=39%, list=24%, signal=50%
GO_CYTOSOLIC_LARGE_RIBOSOMAL_SUBUNIT	GO_CYTOSOLIC_LARGE_RIBOSOMAL_SUBUNIT	Details ...	53	0.572311	1.87024	0.0199601	0.0653562	0.628	4116	tags=72%, list=32%, signal=104%
GO_ACROSOMAL_VESICLE	GO_ACROSOMAL_VESICLE		52	0.38825	1.51126	0.02	0.139803	1	2015	tags=17%, list=15%, signal=20%
GO_REGULATION_OF_TRANSLATIONAL_INITIATION	GO_REGULATION_OF_TRANSLATIONAL_INITIATION		59	0.439319	1.6142	0.0201207	0.0868887	1	3910	tags=54%, list=30%, signal=77%
GO_TRANSCRIPTION_COACTIVATOR_ACTIVITY	GO_TRANSCRIPTION_COACTIVATOR_ACTIVITY		239	0.315004	1.45603	0.020202	0.177344	1	2617	tags=26%, list=20%, signal=32%
GO_CHAPERONE_BINDING	GO_CHAPERONE_BINDING		69	0.467299	1.58165	0.0203252	0.0990393	1	2183	tags=36%, list=17%, signal=43%
GO_PYRIMIDINE_NUCLEOSIDE_TRIPHOSPHATE_METABOLIC_PROCESS	GO_PYRIMIDINE_NUCLEOSIDE_TRIPHOSPHATE_METABOLIC_PROCESS		17	0.676253	1.58761	0.0204082	0.0956797	1	2158	tags=59%, list=17%, signal=70%
GO_CYCLIN_DEPENDENT_PROTEIN_SERINE_THREONINE_KINASE_REGULATOR_ACTIVITY	GO_CYCLIN_DEPENDENT_PROTEIN_SERINE_THREONINE_KINASE_REGULATOR_ACTIVITY		22	0.652461	1.55604	0.0204082	0.113651	1	554	tags=32%, list=4%, signal=33%
GO_RNA_POLYMERASE_COMPLEX	GO_RNA_POLYMERASE_COMPLEX		92	0.496165	1.63814	0.0204918	0.0795261	0.999	3631	tags=57%, list=28%, signal=78%
GO_STRUCTURE_SPECIFIC_DNA_BINDING	GO_STRUCTURE_SPECIFIC_DNA_BINDING		96	0.467135	1.61904	0.0206186	0.0851821	1	2298	tags=34%, list=18%, signal=41%
GO_MULTI_ORGANISM_LOCALIZATION	GO_MULTI_ORGANISM_LOCALIZATION		60	0.531183	1.6058	0.0206186	0.0894235	1	2497	tags=50%, list=19%, signal=62%
GO_MULTI_ORGANISM_TRANSPORT	GO_MULTI_ORGANISM_TRANSPORT		60	0.531183	1.6058	0.0206186	0.0896733	1	2497	tags=50%, list=19%, signal=62%
GO_TRANSCRIPTION_COUPLED_NUCLEOTIDE_EXCISION_REPAIR	GO_TRANSCRIPTION_COUPLED_NUCLEOTIDE_EXCISION_REPAIR		68	0.564162	1.64493	0.0206612	0.0796047	0.998	3398	tags=59%, list=26%, signal=79%
GO_RNA_POLYMERASE_II_CORE_BINDING	GO_RNA_POLYMERASE_II_CORE_BINDING		15	0.695323	1.59357	0.0207039	0.0928723	1	2587	tags=60%, list=20%, signal=75%
GO_CHROMOSOME_LOCALIZATION	GO_CHROMOSOME_LOCALIZATION		44	0.635561	1.55745	0.0207469	0.11338	1	2934	tags=61%, list=23%, signal=79%
GO_POSITIVE_REGULATION_OF_DNA_TEMPLATED_TRANSCRIPTION_ELONGATION	GO_POSITIVE_REGULATION_OF_DNA_TEMPLATED_TRANSCRIPTION_ELONGATION		19	0.581552	1.69384	0.0210325	0.0691491	0.992	2665	tags=42%, list=20%, signal=53%
GO_VIRAL_LIFE_CYCLE	GO_VIRAL_LIFE_CYCLE		254	0.367106	1.62538	0.021097	0.0822785	1	4034	tags=52%, list=31%, signal=73%
GO_TRNA_MODIFICATION	GO_TRNA_MODIFICATION		36	0.524558	1.69096	0.0211538	0.069366	0.993	2979	tags=42%, list=23%, signal=54%
GO_REGULATION_OF_ESTABLISHMENT_OF_PLANAR_POLARITY	GO_REGULATION_OF_ESTABLISHMENT_OF_PLANAR_POLARITY		95	0.451715	1.63522	0.021611	0.0795425	1	4071	tags=57%, list=31%, signal=82%
GO_SNRNA_METABOLIC_PROCESS	GO_SNRNA_METABOLIC_PROCESS		66	0.527642	1.67824	0.0219124	0.0717907	0.996	3636	tags=53%, list=28%, signal=73%
GO_MICROTUBULE_ORGANIZING_CENTER_PART	GO_MICROTUBULE_ORGANIZING_CENTER_PART		99	0.441602	1.59618	0.0219124	0.0917789	1	2467	tags=32%, list=19%, signal=40%
GO_UBIQUITIN_LIKE_PROTEIN_TRANSFERASE_ACTIVITY	GO_UBIQUITIN_LIKE_PROTEIN_TRANSFERASE_ACTIVITY		259	0.359297	1.52688	0.0219561	0.129816	1	2966	tags=31%, list=23%, signal=39%
GO_PROTEASOME_COMPLEX	GO_PROTEASOME_COMPLEX	Details ...	63	0.579353	1.80116	0.0220441	0.0606007	0.87	3898	tags=70%, list=30%, signal=99%
GO_NEGATIVE_REGULATION_OF_CHROMATIN_MODIFICATION	GO_NEGATIVE_REGULATION_OF_CHROMATIN_MODIFICATION		35	0.542937	1.6626	0.0220884	0.0740612	0.998	2041	tags=31%, list=16%, signal=37%
GO_DENDRITIC_SPINE_ORGANIZATION	GO_DENDRITIC_SPINE_ORGANIZATION		15	0.594935	1.54762	0.0221328	0.118561	1	1459	tags=27%, list=11%, signal=30%
GO_NUCLEAR_PORE	GO_NUCLEAR_PORE		67	0.580241	1.66875	0.022449	0.0728584	0.997	2392	tags=46%, list=18%, signal=56%
GO_RNA_CATABOLIC_PROCESS	GO_RNA_CATABOLIC_PROCESS	Details ...	185	0.441409	1.80218	0.0226337	0.0614836	0.868	4769	tags=68%, list=37%, signal=106%
GO_REGULATION_OF_CELL_CYCLE_G2_M_PHASE_TRANSITION	GO_REGULATION_OF_CELL_CYCLE_G2_M_PHASE_TRANSITION		42	0.569517	1.55459	0.0227743	0.114867	1	1517	tags=38%, list=12%, signal=43%
GO_FERTILIZATION	GO_FERTILIZATION		94	0.39354	1.53801	0.0227743	0.123527	1	2180	tags=21%, list=17%, signal=25%
GO_BLASTOCYST_DEVELOPMENT	GO_BLASTOCYST_DEVELOPMENT		44	0.509217	1.60689	0.022869	0.0895481	1	1449	tags=30%, list=11%, signal=33%
GO_FEMALE_MEIOTIC_DIVISION	GO_FEMALE_MEIOTIC_DIVISION		18	0.699098	1.57183	0.022869	0.104557	1	729	tags=33%, list=6%, signal=35%
GO_PROTEIN_DNA_COMPLEX	GO_PROTEIN_DNA_COMPLEX		127	0.528937	1.60369	0.0229167	0.0893504	1	3497	tags=46%, list=27%, signal=63%
GO_PROTEIN_IMPORT	GO_PROTEIN_IMPORT		137	0.327784	1.49963	0.0235294	0.147906	1	2493	tags=25%, list=19%, signal=30%
GO_UBIQUITIN_LIKE_PROTEIN_CONJUGATING_ENZYME_ACTIVITY	GO_UBIQUITIN_LIKE_PROTEIN_CONJUGATING_ENZYME_ACTIVITY		21	0.596114	1.62617	0.0238095	0.0819014	1	3101	tags=57%, list=24%, signal=75%
GO_RIBOSOME	GO_RIBOSOME	Details ...	171	0.454057	1.82472	0.0238569	0.0623336	0.806	4254	tags=62%, list=33%, signal=91%
GO_CELLULAR_PROTEIN_COMPLEX_ASSEMBLY	GO_CELLULAR_PROTEIN_COMPLEX_ASSEMBLY		262	0.329133	1.47055	0.0241449	0.166902	1	3329	tags=34%, list=26%, signal=45%
GO_DNA_REPLICATION_INITIATION	GO_DNA_REPLICATION_INITIATION		21	0.856968	1.47417	0.0242915	0.16441	1	1143	tags=76%, list=9%, signal=83%
GO_TERMINATION_OF_RNA_POLYMERASE_II_TRANSCRIPTION	GO_TERMINATION_OF_RNA_POLYMERASE_II_TRANSCRIPTION		41	0.598652	1.70197	0.0243902	0.0654063	0.989	3123	tags=59%, list=24%, signal=77%
GO_PROTEIN_LOCALIZATION_TO_CHROMOSOME	GO_PROTEIN_LOCALIZATION_TO_CHROMOSOME		34	0.597231	1.62301	0.0245902	0.082817	1	2376	tags=44%, list=18%, signal=54%
GO_SOMATIC_DIVERSIFICATION_OF_IMMUNOGLOBULINS	GO_SOMATIC_DIVERSIFICATION_OF_IMMUNOGLOBULINS		23	0.601288	1.60014	0.0247934	0.0910939	1	3544	tags=57%, list=27%, signal=78%
GO_HISTONE_H3_ACETYLATION	GO_HISTONE_H3_ACETYLATION		31	0.493582	1.55072	0.0247934	0.117479	1	2683	tags=45%, list=21%, signal=57%
GO_REGULATION_OF_SISTER_CHROMATID_SEGREGATION	GO_REGULATION_OF_SISTER_CHROMATID_SEGREGATION		51	0.640914	1.60542	0.0248963	0.0891935	1	1694	tags=39%, list=13%, signal=45%
GO_DYNEIN_BINDING	GO_DYNEIN_BINDING		20	0.642873	1.59559	0.0248963	0.0917312	1	2269	tags=50%, list=17%, signal=60%
GO_TELOMERE_MAINTENANCE_VIA_RECOMBINATION	GO_TELOMERE_MAINTENANCE_VIA_RECOMBINATION		30	0.72039	1.55651	0.024948	0.11398	1	1226	tags=50%, list=9%, signal=55%
GO_REGULATION_OF_REPRODUCTIVE_PROCESS	GO_REGULATION_OF_REPRODUCTIVE_PROCESS		107	0.352029	1.39976	0.024948	0.225323	1	1399	tags=14%, list=11%, signal=16%
GO_MITOCHONDRION_ORGANIZATION	GO_MITOCHONDRION_ORGANIZATION		418	0.32663	1.50427	0.025	0.145702	1	3329	tags=36%, list=26%, signal=47%
GO_PROTEIN_MODIFICATION_BY_SMALL_PROTEIN_REMOVAL	GO_PROTEIN_MODIFICATION_BY_SMALL_PROTEIN_REMOVAL		81	0.389954	1.56937	0.0250482	0.105925	1	3921	tags=46%, list=30%, signal=65%
GO_POSITIVE_REGULATION_OF_LAMELLIPODIUM_ORGANIZATION	GO_POSITIVE_REGULATION_OF_LAMELLIPODIUM_ORGANIZATION		17	0.61147	1.53654	0.0251046	0.124734	1	2283	tags=47%, list=18%, signal=57%
GO_CYTOSOLIC_PART	GO_CYTOSOLIC_PART		183	0.35581	1.60484	0.0255319	0.0893959	1	4254	tags=58%, list=33%, signal=85%
GO_RIBOSOMAL_SMALL_SUBUNIT_ASSEMBLY	GO_RIBOSOMAL_SMALL_SUBUNIT_ASSEMBLY		15	0.662874	1.64898	0.026	0.079053	0.998	3982	tags=80%, list=31%, signal=115%
GO_GOLGI_ORGANIZATION	GO_GOLGI_ORGANIZATION		63	0.434302	1.56046	0.026	0.111373	1	2579	tags=32%, list=20%, signal=39%
GO_CHROMATIN_SILENCING	GO_CHROMATIN_SILENCING		65	0.482927	1.61521	0.0263692	0.0871609	1	4062	tags=49%, list=31%, signal=71%
GO_CYTOSKELETON_DEPENDENT_CYTOKINESIS	GO_CYTOSKELETON_DEPENDENT_CYTOKINESIS		29	0.683905	1.52614	0.0264766	0.13027	1	432	tags=34%, list=3%, signal=36%
GO_REGULATION_OF_CARDIAC_MUSCLE_TISSUE_DEVELOPMENT	GO_REGULATION_OF_CARDIAC_MUSCLE_TISSUE_DEVELOPMENT		39	0.474057	1.47197	0.0265306	0.165842	1	438	tags=10%, list=3%, signal=11%
GO_POSITIVE_REGULATION_OF_GENE_EXPRESSION_EPIGENETIC	GO_POSITIVE_REGULATION_OF_GENE_EXPRESSION_EPIGENETIC		62	0.458678	1.64263	0.026694	0.0791918	0.998	4015	tags=48%, list=31%, signal=70%
GO_MITOTIC_CYTOKINESIS	GO_MITOTIC_CYTOKINESIS		24	0.704865	1.53143	0.026971	0.127356	1	287	tags=33%, list=2%, signal=34%
GO_TRANSLESION_SYNTHESIS	GO_TRANSLESION_SYNTHESIS		33	0.64217	1.57293	0.027027	0.103787	1	1226	tags=39%, list=9%, signal=43%
GO_THIOL_DEPENDENT_UBIQUITIN_SPECIFIC_PROTEASE_ACTIVITY	GO_THIOL_DEPENDENT_UBIQUITIN_SPECIFIC_PROTEASE_ACTIVITY		52	0.420984	1.54344	0.0273973	0.121314	1	3921	tags=44%, list=30%, signal=63%
GO_RIBOSOMAL_SUBUNIT	GO_RIBOSOMAL_SUBUNIT	Details ...	131	0.484566	1.85489	0.0277228	0.0599564	0.688	4116	tags=64%, list=32%, signal=93%
GO_SPINDLE_CHECKPOINT	GO_SPINDLE_CHECKPOINT		23	0.721725	1.54153	0.027897	0.121181	1	952	tags=43%, list=7%, signal=47%
GO_DNA_TEMPLATED_TRANSCRIPTION_TERMINATION	GO_DNA_TEMPLATED_TRANSCRIPTION_TERMINATION		74	0.534057	1.66261	0.028169	0.0743456	0.998	3371	tags=57%, list=26%, signal=76%
GO_DNA_TEMPLATED_TRANSCRIPTION_ELONGATION	GO_DNA_TEMPLATED_TRANSCRIPTION_ELONGATION		86	0.495504	1.65864	0.0282258	0.076212	0.998	3396	tags=53%, list=26%, signal=72%
GO_PROTEIN_K63_LINKED_UBIQUITINATION	GO_PROTEIN_K63_LINKED_UBIQUITINATION		28	0.527922	1.65802	0.0283401	0.0758072	0.998	3101	tags=43%, list=24%, signal=56%
GO_REGULATION_OF_GLUCOSE_TRANSPORT	GO_REGULATION_OF_GLUCOSE_TRANSPORT		83	0.379483	1.4023	0.0283401	0.22322	1	2121	tags=33%, list=16%, signal=39%
GO_DNA_REPLICATION_DEPENDENT_NUCLEOSOME_ASSEMBLY	GO_DNA_REPLICATION_DEPENDENT_NUCLEOSOME_ASSEMBLY		27	0.586546	1.64465	0.0284553	0.0792741	0.998	3290	tags=44%, list=25%, signal=59%
GO_DNA_REPLICATION_DEPENDENT_NUCLEOSOME_ORGANIZATION	GO_DNA_REPLICATION_DEPENDENT_NUCLEOSOME_ORGANIZATION		27	0.586546	1.64465	0.0284553	0.0795552	0.998	3290	tags=44%, list=25%, signal=59%
GO_REGULATION_OF_TRANSCRIPTION_INVOLVED_IN_G1_S_TRANSITION_OF_MITOTIC_CELL_CYCLE	GO_REGULATION_OF_TRANSCRIPTION_INVOLVED_IN_G1_S_TRANSITION_OF_MITOTIC_CELL_CYCLE		22	0.672625	1.54537	0.0288066	0.120139	1	689	tags=36%, list=5%, signal=38%
GO_METAPHASE_PLATE_CONGRESSION	GO_METAPHASE_PLATE_CONGRESSION		33	0.677541	1.54881	0.028866	0.118243	1	1734	tags=48%, list=13%, signal=56%
GO_MANNOSYLTRANSFERASE_ACTIVITY	GO_MANNOSYLTRANSFERASE_ACTIVITY		16	0.669308	1.63013	0.0293542	0.0804404	1	3176	tags=69%, list=24%, signal=91%
GO_CARDIAC_MUSCLE_CELL_ACTION_POTENTIAL	GO_CARDIAC_MUSCLE_CELL_ACTION_POTENTIAL		35	0.463201	1.57489	0.029724	0.102775	1	1059	tags=14%, list=8%, signal=16%
GO_SPLICEOSOMAL_COMPLEX_ASSEMBLY	GO_SPLICEOSOMAL_COMPLEX_ASSEMBLY		34	0.547215	1.63915	0.03	0.0793113	0.999	3371	tags=68%, list=26%, signal=91%
GO_SIGNAL_TRANSDUCTION_BY_P53_CLASS_MEDIATOR	GO_SIGNAL_TRANSDUCTION_BY_P53_CLASS_MEDIATOR		103	0.45195	1.4559	0.0300429	0.1772	1	3513	tags=45%, list=27%, signal=61%
GO_INO80_TYPE_COMPLEX	GO_INO80_TYPE_COMPLEX		16	0.644559	1.55995	0.0303644	0.111605	1	2650	tags=56%, list=20%, signal=71%
GO_NUCLEAR_BODY	GO_NUCLEAR_BODY		265	0.359611	1.55049	0.0303644	0.117466	1	3463	tags=41%, list=27%, signal=55%
GO_REGULATION_OF_PROTEIN_STABILITY	GO_REGULATION_OF_PROTEIN_STABILITY		184	0.30964	1.3784	0.030426	0.243018	1	2558	tags=30%, list=20%, signal=37%
GO_NEGATIVE_REGULATION_OF_TRANSLATIONAL_INITIATION	GO_NEGATIVE_REGULATION_OF_TRANSLATIONAL_INITIATION		17	0.572755	1.57106	0.0304878	0.10474	1	4295	tags=59%, list=33%, signal=88%
GO_U12_TYPE_SPLICEOSOMAL_COMPLEX	GO_U12_TYPE_SPLICEOSOMAL_COMPLEX		18	0.692647	1.63352	0.0306748	0.0799497	1	3020	tags=78%, list=23%, signal=101%
GO_PIGMENT_GRANULE	GO_PIGMENT_GRANULE		95	0.471098	1.59596	0.0309278	0.0916925	1	3395	tags=49%, list=26%, signal=66%
GO_MANNOSYLATION	GO_MANNOSYLATION		20	0.61926	1.59356	0.031068	0.0926386	1	3804	tags=70%, list=29%, signal=99%
GO_PYRIMIDINE_NUCLEOSIDE_TRIPHOSPHATE_BIOSYNTHETIC_PROCESS	GO_PYRIMIDINE_NUCLEOSIDE_TRIPHOSPHATE_BIOSYNTHETIC_PROCESS		16	0.670554	1.52894	0.03125	0.128236	1	2147	tags=56%, list=16%, signal=67%
GO_PROTEIN_N_TERMINUS_BINDING	GO_PROTEIN_N_TERMINUS_BINDING		95	0.345017	1.43536	0.0313725	0.193611	1	2623	tags=38%, list=20%, signal=47%
GO_NEGATIVE_REGULATION_OF_CHROMOSOME_SEGREGATION	GO_NEGATIVE_REGULATION_OF_CHROMOSOME_SEGREGATION		25	0.688862	1.54637	0.0313808	0.119488	1	1694	tags=44%, list=13%, signal=50%
GO_RIBOSOMAL_LARGE_SUBUNIT_BIOGENESIS	GO_RIBOSOMAL_LARGE_SUBUNIT_BIOGENESIS		35	0.553596	1.65764	0.0314465	0.0754864	0.998	4103	tags=66%, list=31%, signal=96%
GO_NEGATIVE_REGULATION_OF_STRIATED_MUSCLE_CELL_DIFFERENTIATION	GO_NEGATIVE_REGULATION_OF_STRIATED_MUSCLE_CELL_DIFFERENTIATION		20	0.565658	1.50614	0.0318091	0.144383	1	2245	tags=35%, list=17%, signal=42%
GO_HISTONE_H4_ACETYLATION	GO_HISTONE_H4_ACETYLATION		35	0.466886	1.54274	0.0321285	0.121175	1	2683	tags=40%, list=21%, signal=50%
GO_HISTONE_MRNA_METABOLIC_PROCESS	GO_HISTONE_MRNA_METABOLIC_PROCESS		20	0.603275	1.53483	0.0325866	0.125086	1	2294	tags=60%, list=18%, signal=73%
GO_PROTEIN_K11_LINKED_UBIQUITINATION	GO_PROTEIN_K11_LINKED_UBIQUITINATION		20	0.591507	1.61233	0.0326531	0.0879181	1	3526	tags=50%, list=27%, signal=68%
GO_ENDORIBONUCLEASE_COMPLEX	GO_ENDORIBONUCLEASE_COMPLEX		19	0.602851	1.54053	0.0327198	0.121854	1	3118	tags=63%, list=24%, signal=83%
GO_EXONUCLEASE_ACTIVITY	GO_EXONUCLEASE_ACTIVITY		50	0.508419	1.5503	0.033195	0.117161	1	3666	tags=58%, list=28%, signal=80%
GO_REGULATION_OF_PROTEIN_EXPORT_FROM_NUCLEUS	GO_REGULATION_OF_PROTEIN_EXPORT_FROM_NUCLEUS		29	0.533494	1.52605	0.033195	0.130091	1	958	tags=28%, list=7%, signal=30%
GO_PROTEIN_STABILIZATION	GO_PROTEIN_STABILIZATION		114	0.332526	1.38106	0.0332681	0.24101	1	2398	tags=32%, list=18%, signal=39%
GO_ATP_DEPENDENT_DNA_HELICASE_ACTIVITY	GO_ATP_DEPENDENT_DNA_HELICASE_ACTIVITY		30	0.609813	1.59752	0.0333988	0.0919382	1	3666	tags=60%, list=28%, signal=83%
GO_HISTONE_MONOUBIQUITINATION	GO_HISTONE_MONOUBIQUITINATION		17	0.581544	1.5766	0.0337972	0.102078	1	2282	tags=53%, list=18%, signal=64%
GO_LIGASE_ACTIVITY_FORMING_CARBON_OXYGEN_BONDS	GO_LIGASE_ACTIVITY_FORMING_CARBON_OXYGEN_BONDS		31	0.579688	1.64032	0.0342742	0.0792659	0.999	4266	tags=71%, list=33%, signal=105%
GO_7_METHYLGUANOSINE_RNA_CAPPING	GO_7_METHYLGUANOSINE_RNA_CAPPING		32	0.555377	1.61055	0.0342742	0.0886564	1	3307	tags=50%, list=25%, signal=67%
GO_RNA_CAPPING	GO_RNA_CAPPING		32	0.555377	1.61055	0.0342742	0.0889127	1	3307	tags=50%, list=25%, signal=67%
GO_NUCLEAR_CHROMATIN	GO_NUCLEAR_CHROMATIN		232	0.37252	1.4931	0.0343434	0.153236	1	2298	tags=28%, list=18%, signal=34%
GO_REGULATION_OF_GENE_SILENCING	GO_REGULATION_OF_GENE_SILENCING		39	0.426926	1.49217	0.0343434	0.153403	1	2906	tags=38%, list=22%, signal=49%
GO_REGULATION_OF_DOUBLE_STRAND_BREAK_REPAIR	GO_REGULATION_OF_DOUBLE_STRAND_BREAK_REPAIR		26	0.623996	1.52262	0.0352697	0.131581	1	3097	tags=62%, list=24%, signal=81%
GO_ESTABLISHMENT_OF_LOCALIZATION_BY_MOVEMENT_ALONG_MICROTUBULE	GO_ESTABLISHMENT_OF_LOCALIZATION_BY_MOVEMENT_ALONG_MICROTUBULE		73	0.436776	1.49126	0.035343	0.154102	1	3678	tags=47%, list=28%, signal=65%
GO_RNA_POLYMERASE_ACTIVITY	GO_RNA_POLYMERASE_ACTIVITY		30	0.538095	1.54163	0.0354906	0.121354	1	3307	tags=57%, list=25%, signal=76%
GO_GAMMA_TUBULIN_BINDING	GO_GAMMA_TUBULIN_BINDING		16	0.570063	1.43732	0.0354906	0.193125	1	741	tags=25%, list=6%, signal=26%
GO_UBIQUITIN_LIKE_PROTEIN_SPECIFIC_PROTEASE_ACTIVITY	GO_UBIQUITIN_LIKE_PROTEIN_SPECIFIC_PROTEASE_ACTIVITY		66	0.384161	1.51793	0.035503	0.135181	1	3921	tags=42%, list=30%, signal=60%
GO_PROTEASOME_ACCESSORY_COMPLEX	GO_PROTEASOME_ACCESSORY_COMPLEX		24	0.658594	1.63937	0.0362173	0.0794341	0.999	4029	tags=83%, list=31%, signal=120%
GO_MLL1_2_COMPLEX	GO_MLL1_2_COMPLEX		23	0.576904	1.56374	0.0362173	0.109762	1	4025	tags=65%, list=31%, signal=94%
GO_HSP70_PROTEIN_BINDING	GO_HSP70_PROTEIN_BINDING		24	0.554458	1.52456	0.0363636	0.130464	1	3200	tags=42%, list=25%, signal=55%
GO_REGULATION_OF_MEMBRANE_PERMEABILITY	GO_REGULATION_OF_MEMBRANE_PERMEABILITY		58	0.404448	1.47594	0.0365854	0.163556	1	2575	tags=29%, list=20%, signal=36%
GO_POSITIVE_REGULATION_OF_VIRAL_PROCESS	GO_POSITIVE_REGULATION_OF_VIRAL_PROCESS		82	0.358491	1.47067	0.0365854	0.167087	1	3477	tags=43%, list=27%, signal=58%
GO_3_5_EXONUCLEASE_ACTIVITY	GO_3_5_EXONUCLEASE_ACTIVITY		32	0.525557	1.56759	0.0366379	0.106752	1	3666	tags=56%, list=28%, signal=78%
GO_ANTEROGRADE_AXONAL_TRANSPORT	GO_ANTEROGRADE_AXONAL_TRANSPORT		17	0.545168	1.55396	0.0367347	0.114876	1	1316	tags=24%, list=10%, signal=26%
GO_REGULATION_OF_MICROTUBULE_POLYMERIZATION	GO_REGULATION_OF_MICROTUBULE_POLYMERIZATION		23	0.514389	1.46527	0.0367347	0.171183	1	2580	tags=39%, list=20%, signal=49%
GO_ORGANELLE_TRANSPORT_ALONG_MICROTUBULE	GO_ORGANELLE_TRANSPORT_ALONG_MICROTUBULE		45	0.456909	1.52112	0.037037	0.132875	1	3574	tags=49%, list=27%, signal=67%
GO_RIBONUCLEOPROTEIN_COMPLEX_BINDING	GO_RIBONUCLEOPROTEIN_COMPLEX_BINDING		66	0.448088	1.60663	0.0373281	0.0894792	1	2853	tags=45%, list=22%, signal=58%
GO_NEGATIVE_REGULATION_OF_CELL_CYCLE_G1_S_PHASE_TRANSITION	GO_NEGATIVE_REGULATION_OF_CELL_CYCLE_G1_S_PHASE_TRANSITION		79	0.453328	1.49987	0.0377359	0.148271	1	1924	tags=28%, list=15%, signal=32%
GO_SOMATIC_RECOMBINATION_OF_IMMUNOGLOBULIN_GENE_SEGMENTS	GO_SOMATIC_RECOMBINATION_OF_IMMUNOGLOBULIN_GENE_SEGMENTS		18	0.632221	1.54815	0.0378151	0.118312	1	3544	tags=67%, list=27%, signal=91%
GO_NEGATIVE_REGULATION_OF_ACTIN_FILAMENT_DEPOLYMERIZATION	GO_NEGATIVE_REGULATION_OF_ACTIN_FILAMENT_DEPOLYMERIZATION		30	0.459292	1.51053	0.0378947	0.139994	1	1435	tags=23%, list=11%, signal=26%
GO_NUCLEAR_TRANSCRIBED_MRNA_CATABOLIC_PROCESS_EXONUCLEOLYTIC	GO_NUCLEAR_TRANSCRIBED_MRNA_CATABOLIC_PROCESS_EXONUCLEOLYTIC		24	0.585925	1.55407	0.0380762	0.115036	1	3155	tags=58%, list=24%, signal=77%
GO_AMINO_ACID_ACTIVATION	GO_AMINO_ACID_ACTIVATION		35	0.575076	1.64632	0.0383065	0.0799008	0.998	4266	tags=71%, list=33%, signal=106%
GO_TRNA_AMINOACYLATION	GO_TRNA_AMINOACYLATION		35	0.575076	1.64632	0.0383065	0.0801913	0.998	4266	tags=71%, list=33%, signal=106%
GO_UNFOLDED_PROTEIN_BINDING	GO_UNFOLDED_PROTEIN_BINDING		78	0.456632	1.58214	0.0388548	0.09894	1	2745	tags=46%, list=21%, signal=58%
GO_NUCLEOCYTOPLASMIC_TRANSPORTER_ACTIVITY	GO_NUCLEOCYTOPLASMIC_TRANSPORTER_ACTIVITY		22	0.629361	1.60093	0.0392927	0.0907069	1	1684	tags=45%, list=13%, signal=52%
GO_AMIDE_BIOSYNTHETIC_PROCESS	GO_AMIDE_BIOSYNTHETIC_PROCESS		358	0.329124	1.53579	0.0393701	0.124945	1	3661	tags=45%, list=28%, signal=61%
GO_STRIATED_MUSCLE_CONTRACTION	GO_STRIATED_MUSCLE_CONTRACTION		90	0.362515	1.40675	0.0394191	0.21925	1	2582	tags=21%, list=20%, signal=26%
GO_STRAND_DISPLACEMENT	GO_STRAND_DISPLACEMENT		21	0.701111	1.53116	0.039666	0.127116	1	3007	tags=67%, list=23%, signal=87%
GO_SIGNAL_TRANSDUCTION_IN_RESPONSE_TO_DNA_DAMAGE	GO_SIGNAL_TRANSDUCTION_IN_RESPONSE_TO_DNA_DAMAGE		82	0.463753	1.48797	0.039666	0.155355	1	3155	tags=40%, list=24%, signal=53%
GO_POSITIVE_REGULATION_OF_EPIDERMAL_CELL_DIFFERENTIATION	GO_POSITIVE_REGULATION_OF_EPIDERMAL_CELL_DIFFERENTIATION		17	0.565446	1.43332	0.04	0.193985	1	3379	tags=53%, list=26%, signal=71%
GO_CENTROSOME_LOCALIZATION	GO_CENTROSOME_LOCALIZATION		15	0.62752	1.56229	0.0403226	0.110635	1	870	tags=27%, list=7%, signal=29%
GO_RNA_POLYMERASE_CORE_ENZYME_BINDING	GO_RNA_POLYMERASE_CORE_ENZYME_BINDING		16	0.628359	1.54505	0.040404	0.120202	1	2587	tags=56%, list=20%, signal=70%
GO_NIK_NF_KAPPAB_SIGNALING	GO_NIK_NF_KAPPAB_SIGNALING		76	0.488446	1.67621	0.040568	0.0713148	0.996	3898	tags=55%, list=30%, signal=78%
GO_HETEROCHROMATIN	GO_HETEROCHROMATIN		48	0.518182	1.58237	0.0406977	0.0992325	1	2260	tags=42%, list=17%, signal=50%
GO_TRANSLATIONAL_ELONGATION	GO_TRANSLATIONAL_ELONGATION		72	0.528811	1.70824	0.0410156	0.065511	0.985	3787	tags=53%, list=29%, signal=74%
GO_CELLULAR_PROTEIN_COMPLEX_DISASSEMBLY	GO_CELLULAR_PROTEIN_COMPLEX_DISASSEMBLY		81	0.488739	1.60338	0.0415842	0.0893549	1	2726	tags=41%, list=21%, signal=51%
GO_REGULATION_OF_HISTONE_H3_K4_METHYLATION	GO_REGULATION_OF_HISTONE_H3_K4_METHYLATION		23	0.576564	1.61751	0.0418327	0.0855942	1	2290	tags=43%, list=18%, signal=53%
GO_RIBOSOME_ASSEMBLY	GO_RIBOSOME_ASSEMBLY		40	0.526514	1.69274	0.0426829	0.0688869	0.992	4091	tags=60%, list=31%, signal=87%
GO_ESCRT_COMPLEX	GO_ESCRT_COMPLEX		17	0.538727	1.58575	0.0428016	0.0968934	1	2123	tags=41%, list=16%, signal=49%
GO_NCRNA_TRANSCRIPTION	GO_NCRNA_TRANSCRIPTION		71	0.455679	1.57985	0.0428016	0.100118	1	3597	tags=49%, list=28%, signal=68%
GO_POSITIVE_REGULATION_OF_ORGANELLE_ASSEMBLY	GO_POSITIVE_REGULATION_OF_ORGANELLE_ASSEMBLY		35	0.430388	1.46417	0.0429688	0.171309	1	427	tags=11%, list=3%, signal=12%
GO_NUCLEOTIDE_KINASE_ACTIVITY	GO_NUCLEOTIDE_KINASE_ACTIVITY		16	0.512764	1.49607	0.0434783	0.151418	1	944	tags=19%, list=7%, signal=20%
GO_DNA_REPAIR_COMPLEX	GO_DNA_REPAIR_COMPLEX		31	0.571436	1.48559	0.0435685	0.156614	1	3654	tags=65%, list=28%, signal=89%
GO_REGULATION_OF_HISTONE_METHYLATION	GO_REGULATION_OF_HISTONE_METHYLATION		42	0.47544	1.58298	0.0439771	0.0989934	1	2290	tags=31%, list=18%, signal=37%
GO_REGULATION_OF_GENE_EXPRESSION_EPIGENETIC	GO_REGULATION_OF_GENE_EXPRESSION_EPIGENETIC		172	0.400065	1.54877	0.0443548	0.117995	1	2874	tags=35%, list=22%, signal=44%
GO_RAN_GTPASE_BINDING	GO_RAN_GTPASE_BINDING		25	0.596483	1.6042	0.0444444	0.0891494	1	2728	tags=48%, list=21%, signal=61%
GO_REGULATION_OF_RNA_STABILITY	GO_REGULATION_OF_RNA_STABILITY		116	0.390261	1.53905	0.0446247	0.122798	1	3898	tags=55%, list=30%, signal=78%
GO_GOLGI_CISTERNA_MEMBRANE	GO_GOLGI_CISTERNA_MEMBRANE		53	0.418541	1.43404	0.0446247	0.194354	1	3258	tags=42%, list=25%, signal=55%
GO_POSTTRANSCRIPTIONAL_REGULATION_OF_GENE_EXPRESSION	GO_POSTTRANSCRIPTIONAL_REGULATION_OF_GENE_EXPRESSION		337	0.322789	1.47289	0.0449898	0.164968	1	3919	tags=46%, list=30%, signal=64%
GO_CELL_COMMUNICATION_INVOLVED_IN_CARDIAC_CONDUCTION	GO_CELL_COMMUNICATION_INVOLVED_IN_CARDIAC_CONDUCTION		34	0.44822	1.51098	0.0451745	0.139808	1	2671	tags=24%, list=21%, signal=30%
GO_PEPTIDYL_LYSINE_METHYLATION	GO_PEPTIDYL_LYSINE_METHYLATION		47	0.473787	1.55378	0.0457256	0.114762	1	2298	tags=26%, list=18%, signal=31%
GO_PROTEIN_COMPLEX_LOCALIZATION	GO_PROTEIN_COMPLEX_LOCALIZATION		36	0.510836	1.44662	0.045738	0.185183	1	1832	tags=33%, list=14%, signal=39%
GO_NUCLEASE_ACTIVITY	GO_NUCLEASE_ACTIVITY		134	0.363131	1.40508	0.045929	0.220458	1	2897	tags=38%, list=22%, signal=48%
GO_POSITIVE_REGULATION_OF_NEUROBLAST_PROLIFERATION	GO_POSITIVE_REGULATION_OF_NEUROBLAST_PROLIFERATION		19	0.504293	1.47738	0.0461216	0.163131	1	832	tags=11%, list=6%, signal=11%
GO_REGULATION_OF_CELL_CYCLE_G1_S_PHASE_TRANSITION	GO_REGULATION_OF_CELL_CYCLE_G1_S_PHASE_TRANSITION		115	0.385194	1.40433	0.0464135	0.220739	1	1924	tags=25%, list=15%, signal=29%
GO_TRANSLATION_INITIATION_FACTOR_ACTIVITY	GO_TRANSLATION_INITIATION_FACTOR_ACTIVITY		29	0.562784	1.60471	0.0466019	0.0892506	1	3791	tags=62%, list=29%, signal=87%
GO_NUCLEOTIDE_EXCISION_REPAIR_DNA_INCISION	GO_NUCLEOTIDE_EXCISION_REPAIR_DNA_INCISION		37	0.52354	1.48223	0.046748	0.159546	1	1862	tags=43%, list=14%, signal=50%
GO_RNA_PHOSPHODIESTER_BOND_HYDROLYSIS_ENDONUCLEOLYTIC	GO_RNA_PHOSPHODIESTER_BOND_HYDROLYSIS_ENDONUCLEOLYTIC		44	0.479073	1.48944	0.0473251	0.154348	1	2640	tags=48%, list=20%, signal=60%
GO_RESPONSE_TO_UV	GO_RESPONSE_TO_UV		109	0.371178	1.37777	0.0476191	0.243295	1	1549	tags=21%, list=12%, signal=24%
GO_CELL_PROJECTION_CYTOPLASM	GO_CELL_PROJECTION_CYTOPLASM		37	0.421379	1.47448	0.047817	0.16465	1	2392	tags=30%, list=18%, signal=36%
GO_SITE_OF_DOUBLE_STRAND_BREAK	GO_SITE_OF_DOUBLE_STRAND_BREAK		19	0.52816	1.54326	0.0480962	0.121207	1	4470	tags=74%, list=34%, signal=112%
GO_RETROMER_COMPLEX	GO_RETROMER_COMPLEX		16	0.549469	1.63133	0.0481928	0.0805848	1	3824	tags=50%, list=29%, signal=71%
GO_RNA_POLYMERASE_BINDING	GO_RNA_POLYMERASE_BINDING		28	0.473586	1.47993	0.0483871	0.161284	1	2587	tags=39%, list=20%, signal=49%
GO_AXON_CYTOPLASM	GO_AXON_CYTOPLASM		23	0.481284	1.43802	0.0492813	0.192565	1	2392	tags=35%, list=18%, signal=43%
GO_RNA_PHOSPHODIESTER_BOND_HYDROLYSIS	GO_RNA_PHOSPHODIESTER_BOND_HYDROLYSIS		85	0.412698	1.44204	0.0493827	0.189979	1	2640	tags=41%, list=20%, signal=51%
GO_SKIN_EPIDERMIS_DEVELOPMENT	GO_SKIN_EPIDERMIS_DEVELOPMENT		53	0.404689	1.38928	0.0494071	0.234058	1	1383	tags=19%, list=11%, signal=21%
GO_ACTIN_MEDIATED_CELL_CONTRACTION	GO_ACTIN_MEDIATED_CELL_CONTRACTION		71	0.399006	1.40808	0.0494845	0.218095	1	1379	tags=14%, list=11%, signal=16%
GO_CENTRIOLE	GO_CENTRIOLE		70	0.447411	1.48982	0.0496032	0.154212	1	2467	tags=31%, list=19%, signal=39%
GO_SULFUR_COMPOUND_TRANSPORT	GO_SULFUR_COMPOUND_TRANSPORT		20	0.556901	1.42294	0.05	0.20278	1	1029	tags=30%, list=8%, signal=33%

## Sheet: TableS2
Table S2 GSEA result of HBV-related HCC tumor tissue using c2 reference gene sets.
NAME	GS<br> follow link to MSigDB	GS DETAILS	SIZE	ES	NES	NOM p-val	FDR q-val	FWER p-val	RANK AT MAX	LEADING EDGE
KEGG_SPLICEOSOME	KEGG_SPLICEOSOME	Details ...	85	0.640341	1.89778	0.00189036	0.0499443	0.049	3477	tags=69%, list=27%, signal=94%
KEGG_PROTEASOME	KEGG_PROTEASOME	Details ...	42	0.635203	1.76576	0.01341	0.0616081	0.194	4029	tags=79%, list=31%, signal=113%
KEGG_HUNTINGTONS_DISEASE	KEGG_HUNTINGTONS_DISEASE	Details ...	151	0.372869	1.72327	0.0350877	0.0674051	0.297	4420	tags=53%, list=34%, signal=79%
KEGG_UBIQUITIN_MEDIATED_PROTEOLYSIS	KEGG_UBIQUITIN_MEDIATED_PROTEOLYSIS	Details ...	107	0.483679	1.77738	0.00374532	0.0709016	0.168	3111	tags=37%, list=24%, signal=49%
KEGG_RIBOSOME	KEGG_RIBOSOME	Details ...	84	0.589226	1.8038	0.011811	0.0787118	0.128	4709	tags=80%, list=36%, signal=124%
KEGG_BASAL_TRANSCRIPTION_FACTORS	KEGG_BASAL_TRANSCRIPTION_FACTORS	Details ...	32	0.614838	1.72352	0.00779727	0.0807676	0.296	2407	tags=53%, list=18%, signal=65%
KEGG_PROTEIN_EXPORT	KEGG_PROTEIN_EXPORT	Details ...	18	0.646579	1.68184	0.0262097	0.0888164	0.383	2918	tags=72%, list=22%, signal=93%
KEGG_HOMOLOGOUS_RECOMBINATION	KEGG_HOMOLOGOUS_RECOMBINATION	Details ...	25	0.610563	1.66568	0.0209924	0.0908466	0.423	2683	tags=56%, list=21%, signal=70%
KEGG_CELL_CYCLE	KEGG_CELL_CYCLE	Details ...	105	0.659583	1.6296	0.00200401	0.10005	0.516	1682	tags=46%, list=13%, signal=52%
KEGG_AMINOACYL_TRNA_BIOSYNTHESIS	KEGG_AMINOACYL_TRNA_BIOSYNTHESIS	Details ...	26	0.59816	1.60148	0.0366795	0.105911	0.588	4266	tags=73%, list=33%, signal=108%
KEGG_OOCYTE_MEIOSIS	KEGG_OOCYTE_MEIOSIS	Details ...	92	0.466823	1.63118	0.00784314	0.109334	0.513	2305	tags=30%, list=18%, signal=37%
KEGG_PROGESTERONE_MEDIATED_OOCYTE_MATURATION	KEGG_PROGESTERONE_MEDIATED_OOCYTE_MATURATION	Details ...	74	0.431157	1.6018	0.00972763	0.115409	0.587	1988	tags=26%, list=15%, signal=30%
KEGG_NUCLEOTIDE_EXCISION_REPAIR	KEGG_NUCLEOTIDE_EXCISION_REPAIR	Details ...	43	0.605664	1.57108	0.011811	0.128906	0.676	1862	tags=47%, list=14%, signal=54%
KEGG_MISMATCH_REPAIR	KEGG_MISMATCH_REPAIR	Details ...	23	0.746795	1.53916	0.0224033	0.15687	0.761	1299	tags=61%, list=10%, signal=67%
KEGG_RNA_DEGRADATION	KEGG_RNA_DEGRADATION	Details ...	43	0.46376	1.51863	0.0287908	0.173551	0.794	3155	tags=53%, list=24%, signal=70%
KEGG_PYRIMIDINE_METABOLISM	KEGG_PYRIMIDINE_METABOLISM	Details ...	74	0.492287	1.4888	0.0356436	0.178724	0.835	1922	tags=41%, list=15%, signal=47%
KEGG_DNA_REPLICATION	KEGG_DNA_REPLICATION	Details ...	32	0.828883	1.49686	0.0123711	0.178946	0.831	1226	tags=75%, list=9%, signal=83%
KEGG_PURINE_METABOLISM	KEGG_PURINE_METABOLISM	Details ...	131	0.385692	1.50267	0.0141414	0.182552	0.821	1749	tags=26%, list=13%, signal=30%

## Sheet: TableS3
Table S3 Differentially expressed genes between HBV-related HCC tumor and adjacent normal tissue in GSE14520 cohort.
Gene ID	log2FC	P Value	FDR
ABCA8	-2.97798	4.31e-64	1.88e-62
ACSL4	3.28366	4.88e-76	4.45e-74
ACSM3	-2.1661	1.01e-75	8.79e-74
ADH1A	-2.16471	3.06e-46	5.09e-45
ADH1B	-2.57092	2.71e-47	4.71e-46
ADH6	-2.09606	4.74e-64	2.07e-62
AFM	-2.92099	3.14e-58	1.02e-56
AFP	2.64905	8.73e-24	4.87e-23
AGXT2L1	-2.57129	1.09e-43	1.54e-42
AKR1B10	3.5789	4.5e-44	6.53e-43
AKR1D1	-3.40732	6.96e-66	3.36e-64
AKR7A3	-2.36789	1.45e-66	7.28e-65
ALDH8A1	-2.24016	1.84e-54	4.67e-53
ALDOB	-2.11422	3.84e-39	4.44e-38
ANXA10	-2.52626	5.61e-76	5.09e-74
APOC4	-2.07323	1.63e-38	1.83e-37
APOF	-3.51713	4.35e-107	3.86e-104
AQP9	-2.17134	1.64e-36	1.67e-35
ASPM	3.02402	3.48e-108	3.31e-105
BBOX1	-2.49756	2.75e-59	9.59e-58
BCHE	-2.81846	1.91e-51	4.07e-50
BDH2	-2.07808	1.32e-80	1.64e-78
BHMT	-2.48458	1.19e-45	1.91e-44
C6	-2.45075	2.48e-55	6.71e-54
C7	-3.30886	1.02e-80	1.31e-78
C8A	-2.52495	3.38e-66	1.67e-64
C8orf4	-2.25985	1.16e-67	6.3e-66
C9	-3.68966	3.37e-62	1.36e-60
CAP2	2.23245	3.49e-98	1.37e-95
CCL20	3.10987	9.03e-56	2.49e-54
CCNB1	2.4527	1.27e-99	5.85e-97
CD5L	-2.49433	1.19e-97	4.28e-95
CDKN3	2.37523	4.65e-95	1.41e-92
CFHR4	-2.47159	7.68e-42	9.94e-41
CKS2	2.28525	8.29e-85	1.51e-82
CLEC1B	-2.26865	5.85e-117	8.66e-114
CLEC4M	-2.09435	3.95e-113	4.38e-110
COLEC11	-2.03481	1.94e-50	3.95e-49
CPS1	-2.04085	2.17e-26	1.38e-25
CRHBP	-2.28449	2.3e-82	3.4e-80
CTH	-2.50105	5.82e-61	2.19e-59
CXCL12	-2.84222	3.79e-101	1.8e-98
CXCL14	-3.5175	2.35e-150	1.05e-146
CXCL2	-2.68837	4.62e-59	1.59e-57
CYP1A2	-4.66667	3.37e-123	7.48e-120
CYP26A1	-2.06399	4.92e-58	1.57e-56
CYP2A6	-3.81233	2.13e-74	1.68e-72
CYP2B6	-2.69427	2.69e-101	1.33e-98
CYP2B7P1	-2.88003	5.06e-72	3.55e-70
CYP2C19	-2.28255	1.72e-67	9.08e-66
CYP2C9	-2.48757	2.76e-73	2.05e-71
CYP2E1	-2.26297	3.09e-38	3.44e-37
CYP39A1	-3.45763	7.15e-105	5.01e-102
CYP3A4	-2.35681	3.98e-67	2.06e-65
CYP4A11	-2.7412	1.97e-81	2.79e-79
CYR61	-2.01228	3.02e-52	6.79e-51
DCN	-3.08138	1.61e-82	2.4e-80
DNASE1L3	-2.9823	2.13e-101	1.09e-98
DTL	2.23787	8.72e-83	1.35e-80
ECM1	-2.47593	7.56e-167	1.01e-162
ECT2	2.00605	6.28e-81	8.37e-79
EGR1	-2.83913	1.97e-99	8.76e-97
ENO3	-2.26585	2.79e-59	9.71e-58
EPHX2	-2.02398	2.88e-62	1.17e-60
F11	-2.29186	9.29e-88	2.03e-85
F7	-2.44297	3.81e-23	2.07e-22
F9	-2.66542	1.63e-47	2.88e-46
FABP5	2.05741	2.13e-58	7.07e-57
FAM13A1	-2.13567	1.13e-83	1.96e-81
FBP1	-2.4728	5.31e-73	3.86e-71
FCN3	-3.43237	2.89e-137	7.7e-134
FLJ20152	-2.10401	2.81e-75	2.4e-73
FLJ20581	-2.37376	1.46e-59	5.14e-58
FOS	-3.74525	1.1e-105	8.14e-103
FOSB	-2.47853	5.62e-59	1.92e-57
FTCD	-2.23043	5.78e-60	2.07e-58
FXYD1	-2.33127	9.56e-55	2.49e-53
GBA3	-3.10279	2.06e-79	2.35e-77
GHR	-2.6974	1.65e-64	7.44e-63
GINS1	2.3226	3.2e-88	7.23e-86
GLS2	-3.43845	1.82e-81	2.61e-79
GLYAT	-3.21412	3.06e-81	4.17e-79
GMNN	2.17836	1.42e-82	2.15e-80
GNMT	-3.02029	2.2e-56	6.21e-55
GPC3	4.78715	2.32e-81	3.22e-79
GSTZ1	-2.52437	2.98e-99	1.28e-96
GYS2	-3.3883	3.1e-79	3.47e-77
HAMP	-5.37371	1.17e-94	3.48e-92
HAO2	-3.46792	1.67e-74	1.33e-72
HBA1	-2.1832	4.32e-53	1.04e-51
HBA2	-2.0762	5.51e-53	1.31e-51
HBB	-2.05645	2.25e-45	3.55e-44
HGFAC	-3.06104	1.92e-83	3.23e-81
HPD	-3.20703	4.9e-46	8.01e-45
HSD11B1	-2.94785	7.47e-43	1.01e-41
ID1	-2.76164	1.06e-76	1.02e-74
IGF1	-2.3912	1.07e-74	8.65e-73
IGFALS	-2.04524	7.47e-86	1.44e-83
IGFBP3	-2.13809	7.02e-70	4.41e-68
IGJ	-2.17557	6.39e-48	1.15e-46
KCNN2	-2.69345	1.77e-74	1.4e-72
KLKB1	-2.52807	3.96e-78	4.19e-76
KMO	-2.39266	1.78e-77	1.78e-75
KPNA2	2.30634	3.21e-114	3.89e-111
LAPTM4B	2.09689	1.57e-60	5.84e-59
LECT2	-2.43244	1.49e-38	1.68e-37
LOC283537	-2.02364	1.3e-56	3.73e-55
MT1HL1	-2.62025	9.49e-76	8.32e-74
LPA	-2.76822	5.57e-104	3.54e-101
LY6E	-2.0794	8.49e-71	5.52e-69
MARCO	-2.04029	1.4e-74	1.12e-72
MBL2	-2.12162	2.69e-41	3.39e-40
MDK	2.24873	1.62e-64	7.31e-63
MT1E	-3.19331	5.1e-72	3.56e-70
MT1F	-3.77005	9.19e-97	3.14e-94
MT1G	-2.25235	1.46e-86	2.9e-84
MT1H	-3.09878	9.13e-79	9.97e-77
MT1M	-3.5192	7.13e-92	1.98e-89
MT1X	-3.13285	3.79e-80	4.51e-78
MT2A	-2.46707	3.54e-74	2.73e-72
NAT2	-3.84462	9.79e-117	1.3e-113
NNMT	-2.56578	1.2e-42	1.61e-41
NUSAP1	2.1225	2.36e-85	4.43e-83
OGDHL	-2.18006	8.67e-68	4.77e-66
PCK1	-2.89072	2.28e-50	4.63e-49
PCLKC	-2.38179	1.55e-97	5.43e-95
PEG10	2.96187	3.36e-47	5.83e-46
PLGLA1	-2.05045	7.65e-55	2e-53
PLGLB2	-2.06975	1.78e-48	3.32e-47
PRC1	2.41069	2.46e-103	1.49e-100
PROZ	-2.16621	2.68e-71	1.8e-69
PTTG1	2.42281	5.27e-107	4.39e-104
RACGAP1	2.13888	2.15e-95	6.82e-93
RCL1	-2.14948	1.73e-86	3.38e-84
RDH16	-2.87206	1.15e-72	8.26e-71
RFC4	2.09312	4.01e-90	1.03e-87
RND3	-2.0795	1.66e-67	8.79e-66
ROBO1	2.66778	6.04e-62	2.41e-60
RRM2	2.93493	3.91e-102	2.17e-99
S100P	2.59079	3.53e-30	2.69e-29
SAA4	-2.25329	8.76e-44	1.25e-42
SDS	-3.11374	5.08e-45	7.81e-44
SERPINA4	-2.02608	6.11e-51	1.28e-49
SLC10A1	-3.06922	4.45e-49	8.52e-48
SLC22A1	-4.08314	2.67e-71	1.79e-69
SLC27A5	-2.63591	1.21e-64	5.54e-63
SLCO1B3	-3.50113	3.36e-60	1.22e-58
SPINK1	4.20862	1.28e-51	2.75e-50
SPP2	-2.54663	9.14e-45	1.38e-43
SRD5A2	-2.60714	1.2e-101	6.41e-99
SRPX	-2.61523	5.07e-98	1.93e-95
STEAP3	-2.06423	6.43e-87	1.32e-84
TAT	-2.48973	2.79e-74	2.16e-72
TDO2	-2.23636	3.9e-44	5.68e-43
TOP2A	2.83847	1.33e-98	5.39e-96
UBD	2.35753	9.98e-48	1.78e-46
VIPR1	-2.90554	1.86e-151	1.24e-147
ZG16	-2.22883	1.27e-76	1.2e-74
ZGPAT	-2.38833	1.55e-93	4.5e-91
ZWINT	2.40468	9.74e-89	2.24e-86

## Sheet: TableS4
Table S4 GO term enrichment results of DEGs
Category	Term	Count	%	PValue	Genes	List Total	Pop Hits	Pop Total	Fold Enrichment	Bonferroni	Benjamini	FDR
GOTERM_MF_DIRECT	GO:0019825~oxygen binding	12	0.0666112	1.58322e-13	CYP3A4, CYP4A11, TDO2, CYP2C19, CYP2B6, CYP2C9, CYP26A1, HBA2, CYP2E1, HBA1, CYP1A2, HBB	145	47	16881	29.7244	6.14273e-11	6.14273e-11	2.19846e-10
GOTERM_MF_DIRECT	GO:0020037~heme binding	15	0.0832639	1.10016e-11	CYP3A4, CYP2C19, CYP2B6, CYP2C9, CYP26A1, HBA2, CYP1A2, CYP2E1, HBA1, CYP4A11, TDO2, CYP39A1, KLKB1, CYP2A6, HBB	145	137	16881	12.7468	4.26859e-09	2.1343e-09	1.5277e-08
GOTERM_MF_DIRECT	GO:0005506~iron ion binding	15	0.0832639	4.9537e-11	CYP3A4, CYP2C19, CYP2B6, CYP2C9, CYP26A1, HBA2, CYP1A2, CYP2E1, HBA1, BBOX1, CYP4A11, CYP39A1, KLKB1, CYP2A6, HBB	145	153	16881	11.4138	1.92203e-08	6.40678e-09	6.87881e-08
GOTERM_BP_DIRECT	GO:0017144~drug metabolic process	9	0.0499584	5.49159e-11	CYP3A4, CYP2C19, CYP2B6, CYP2C9, EPHX2, CYP2A6, ADH1A, CYP2E1, CYP1A2	148	27	16792	37.8198	5.39274e-08	5.39274e-08	8.65646e-08
GOTERM_CC_DIRECT	GO:0005576~extracellular region	41	0.227588	1.00136e-10	C7, MBL2, C9, C6, CXCL2, DCN, DNASE1L3, CXCL12, MDK, CFHR4, LPA, CCL20, FCN3, BCHE, HAMP, APOF, KLKB1, PROZ, SERPINA4, PLGLB2, HGFAC, HBB, SPP2, GHR, CYR61, F11, F9, SAA4, IGF1, IGFALS, HBA2, CD5L, COLEC11, F7, HBA1, ECM1, CLEC4M, C8A, AFM, CXCL14, IGFBP3	150	1610	18224	3.09393	1.56212e-08	1.56212e-08	1.2039e-07
GOTERM_BP_DIRECT	GO:0019373~epoxygenase P450 pathway	8	0.0444074	1.00194e-10	CYP4A11, CYP2C19, CYP2B6, CYP2C9, EPHX2, CYP2A6, CYP2E1, CYP1A2	148	18	16792	50.4264	9.83909e-08	4.91955e-08	1.57938e-07
GOTERM_BP_DIRECT	GO:0045926~negative regulation of growth	8	0.0444074	1.57484e-10	MT1M, GPC3, MT2A, MT1E, MT1H, MT1X, MT1G, MT1F	148	19	16792	47.7724	1.5465e-07	5.15498e-08	2.48244e-07
GOTERM_MF_DIRECT	GO:0016705~oxidoreductase activity, acting on paired donors, with incorporation or reduction of molecular oxygen	10	0.0555093	1.18117e-09	CYP3A4, CYP4A11, CYP39A1, CYP2C19, CYP2B6, CYP2C9, KLKB1, CYP26A1, CYP2A6, CYP2E1	145	57	16881	20.4247	4.58296e-07	1.14574e-07	1.64021e-06
GOTERM_BP_DIRECT	GO:0006805~xenobiotic metabolic process	11	0.0610602	1.46987e-09	CYP3A4, GLYAT, CYP2C19, CYP2B6, CYP2C9, NAT2, EPHX2, AKR7A3, CYP26A1, CYP2E1, CYP1A2	148	78	16792	16.0007	1.44342e-06	3.60854e-07	2.31698e-06
GOTERM_CC_DIRECT	GO:0031090~organelle membrane	11	0.0610602	2.30077e-09	CYP3A4, CYP4A11, CYP39A1, CYP2C19, CYP2B6, CYP2C9, CYP26A1, CYP2A6, SRD5A2, CYP1A2, RDH16	150	87	18224	15.3612	3.58919e-07	1.7946e-07	2.76613e-06
GOTERM_BP_DIRECT	GO:0055114~oxidation-reduction process	23	0.127671	9.82802e-09	STEAP3, ALDH8A1, CYP3A4, CYP2C19, CYP2B6, CYP2C9, CYP26A1, KMO, CYP1A2, CYP2E1, BBOX1, CYP4A11, TDO2, CYP39A1, RRM2, AKR1B10, HSD11B1, CYP2A6, AKR7A3, SRD5A2, RDH16, AKR1D1, HPD	148	592	16792	4.40805	9.65106e-06	1.93022e-06	1.5492e-05
GOTERM_BP_DIRECT	GO:0071294~cellular response to zinc ion	7	0.0388565	1.00348e-08	MT1M, MT2A, MT1E, MT1H, MT1X, MT1G, MT1F	148	19	16792	41.8009	9.85412e-06	1.64236e-06	1.5818e-05
GOTERM_MF_DIRECT	GO:0004497~monooxygenase activity	9	0.0499584	3.08369e-08	CYP3A4, CYP4A11, CYP39A1, CYP2C19, CYP2B6, CYP2C9, KLKB1, CYP2E1, CYP1A2	145	58	16881	18.0653	1.19647e-05	2.39294e-06	4.28208e-05
GOTERM_BP_DIRECT	GO:0042738~exogenous drug catabolic process	6	0.0333056	3.62003e-08	CYP3A4, CYP2C19, CYP2B6, CYP2C9, CYP2A6, CYP1A2	148	12	16792	56.7297	3.55481e-05	5.07838e-06	5.70631e-05
GOTERM_BP_DIRECT	GO:0016098~monoterpenoid metabolic process	5	0.0277546	8.34255e-08	CYP3A4, CYP2C19, CYP2C9, CYP2E1, CYP1A2	148	6	16792	94.5495	8.19205e-05	1.02404e-05	0.000131505
GOTERM_MF_DIRECT	GO:0008392~arachidonic acid epoxygenase activity	6	0.0333056	1.18104e-07	CYP4A11, CYP2C19, CYP2B6, CYP2C9, CYP2A6, CYP2E1	145	15	16881	46.5683	4.58232e-05	7.63735e-06	0.000164001
GOTERM_BP_DIRECT	GO:0071276~cellular response to cadmium ion	6	0.0333056	2.73022e-07	MT1E, CYP1A2, MT1H, MT1X, MT1G, MT1F	148	17	16792	40.0445	0.000268072	2.97893e-05	0.000430368
GOTERM_CC_DIRECT	GO:0070062~extracellular exosome	47	0.260894	1.5012e-06	ALDH8A1, C7, C9, C6, ALDOB, SPINK1, ADH6, KMO, CXCL12, BBOX1, GPC3, KLKB1, PROZ, SERPINA4, AKR7A3, ENO3, BDH2, ACSL4, HBB, SPP2, HPD, F11, S100P, FTCD, EPHX2, FBP1, F9, SAA4, IGFALS, HBA2, CD5L, HBA1, RACGAP1, ECM1, PCK1, C8A, CYP4A11, RND3, AFM, CTH, GLYAT, AKR1B10, BHMT, HAO2, AKR1D1, IGFBP3, FABP5	150	2811	18224	2.03137	0.00023416	7.80596e-05	0.00180483
GOTERM_BP_DIRECT	GO:0008202~steroid metabolic process	7	0.0388565	1.8966e-06	CYP3A4, CYP2C19, CYP2B6, CYP2C9, AKR1B10, CYP2A6, CYP2E1	148	43	16792	18.4701	0.00186073	0.000186229	0.0029896
GOTERM_MF_DIRECT	GO:0008395~steroid hydroxylase activity	6	0.0333056	2.39869e-06	CYP3A4, CYP2C19, CYP2B6, CYP2C9, CYP2A6, CYP2E1	145	26	16881	26.8663	0.000930258	0.000132947	0.00333082
GOTERM_CC_DIRECT	GO:0005615~extracellular space	29	0.160977	3.98089e-06	MBL2, CRHBP, CXCL2, SPINK1, DCN, CXCL12, GPC3, CCL20, HAMP, KLKB1, PROZ, SERPINA4, ENO3, LECT2, HGFAC, GHR, F11, F9, IGFALS, IGF1, SAA4, CD5L, F7, ECM1, C8A, AFP, AFM, CXCL14, IGFBP3	150	1347	18224	2.61567	0.000620828	0.000155243	0.00478598
GOTERM_MF_DIRECT	GO:0016712~oxidoreductase activity, acting on paired donors, with incorporation or reduction of molecular oxygen, reduced flavin or flavoprotein as one donor, and incorporation of one atom of oxygen	5	0.0277546	6.4436e-06	CYP3A4, CYP2B6, CYP2A6, CYP2E1, CYP1A2	145	15	16881	38.8069	0.002497	0.000312467	0.00894735
GOTERM_MF_DIRECT	GO:0016491~oxidoreductase activity	11	0.0610602	8.43137e-06	CYP3A4, CYP2C19, CYP2C9, RRM2, HAO2, HSD11B1, ADH6, ADH1B, BDH2, CYP2E1, CYP1A2	145	200	16881	6.40314	0.00326604	0.000363421	0.0117074
GOTERM_BP_DIRECT	GO:0046483~heterocycle metabolic process	4	0.0222037	1.28954e-05	CYP3A4, CYP2C19, CYP2E1, CYP1A2	148	6	16792	75.6396	0.0125835	0.00115055	0.0203252
GOTERM_CC_DIRECT	GO:0005579~membrane attack complex	4	0.0222037	1.83024e-05	C8A, C7, C9, C6	150	7	18224	69.4248	0.00285113	0.000570877	0.0220021
GOTERM_CC_DIRECT	GO:0072562~blood microparticle	9	0.0499584	3.59272e-05	C8A, AFM, C9, BCHE, FCN3, HBA2, CD5L, HBA1, HBB	150	152	18224	7.19368	0.00558907	0.000933688	0.0431854
GOTERM_BP_DIRECT	GO:0097267~omega-hydroxylase P450 pathway	4	0.0222037	5.31236e-05	CYP4A11, CYP2C19, CYP2C9, CYP1A2	148	9	16792	50.4264	0.0508313	0.00433796	0.0837066
GOTERM_MF_DIRECT	GO:0031720~haptoglobin binding	3	0.0166528	0.000215579	HBA2, HBA1, HBB	145	3	16881	116.421	0.0802503	0.00833048	0.298942
GOTERM_BP_DIRECT	GO:0032787~monocarboxylic acid metabolic process	3	0.0166528	0.000227041	GLYAT, CYP2C9, CYP1A2	148	3	16792	113.459	0.199869	0.017006	0.357289
GOTERM_MF_DIRECT	GO:0004252~serine-type endopeptidase activity	10	0.0555093	0.000343898	F11, MBL2, LPA, FCN3, KLKB1, PROZ, F9, COLEC11, F7, HGFAC	145	255	16881	4.56552	0.124933	0.012059	0.476488
GOTERM_CC_DIRECT	GO:0031838~haptoglobin-hemoglobin complex	3	0.0166528	0.000394142	HBA2, HBA1, HBB	150	4	18224	91.12	0.0596455	0.008747	0.472835
GOTERM_CC_DIRECT	GO:0042567~insulin-like growth factor ternary complex	3	0.0166528	0.000394142	IGFALS, IGF1, IGFBP3	150	4	18224	91.12	0.0596455	0.008747	0.472835
GOTERM_MF_DIRECT	GO:0034875~caffeine oxidase activity	3	0.0166528	0.000428742	CYP3A4, CYP2C9, CYP1A2	145	4	16881	87.3155	0.153282	0.0137699	0.593718
GOTERM_BP_DIRECT	GO:0006094~gluconeogenesis	5	0.0277546	0.000583002	SDS, ALDOB, FBP1, ENO3, PCK1	148	44	16792	12.8931	0.435985	0.04008	0.915049
GOTERM_BP_DIRECT	GO:0006572~tyrosine catabolic process	3	0.0166528	0.000748124	GSTZ1, TAT, HPD	148	5	16792	68.0757	0.520462	0.0478146	1.17279
GOTERM_BP_DIRECT	GO:0006706~steroid catabolic process	3	0.0166528	0.000748124	CYP3A4, SRD5A2, CYP1A2	148	5	16792	68.0757	0.520462	0.0478146	1.17279
GOTERM_BP_DIRECT	GO:0006956~complement activation	6	0.0333056	0.000997292	C8A, MBL2, C7, FCN3, C6, COLEC11	148	87	16792	7.82479	0.624625	0.0594019	1.56053
GOTERM_MF_DIRECT	GO:0004024~alcohol dehydrogenase activity, zinc-dependent	3	0.0166528	0.00105988	ADH6, ADH1B, ADH1A	145	6	16881	58.2103	0.337313	0.0311546	1.46177
GOTERM_BP_DIRECT	GO:0042737~drug catabolic process	3	0.0166528	0.00111574	CYP3A4, CYP2C9, CYP1A2	148	6	16792	56.7297	0.665884	0.062451	1.74434
GOTERM_CC_DIRECT	GO:0005796~Golgi lumen	6	0.0333056	0.00114905	GPC3, ZG16, PROZ, F9, F7, DCN	150	96	18224	7.59333	0.16419	0.0221698	1.37274
GOTERM_BP_DIRECT	GO:0042493~response to drug	10	0.0555093	0.00144364	CCNB1, FOS, BCHE, ENO3, CYP2E1, SRD5A2, FOSB, CPS1, MDK, NNMT	148	304	16792	3.73222	0.757967	0.0757897	2.25154
GOTERM_CC_DIRECT	GO:0005829~cytosol	43	0.23869	0.00174674	ALDH8A1, PRC1, OGDHL, ALDOB, ADH1B, ADH6, ADH1A, KMO, PTTG1, BBOX1, FOS, TDO2, AKR7A3, GSTZ1, ENO3, GYS2, BDH2, GNMT, HBB, HPD, GMNN, NAT2, FTCD, EPHX2, FBP1, HBA2, HBA1, RACGAP1, TAT, ECT2, PCK1, GBA3, CCNB1, CTH, RRM2, ZWINT, AKR1B10, MT2A, BHMT, AKR1D1, KPNA2, FABP5, NNMT	150	3315	18224	1.57593	0.238701	0.0298487	2.07994
GOTERM_BP_DIRECT	GO:0030449~regulation of complement activation	4	0.0222037	0.00224412	C8A, C7, C9, C6	148	30	16792	15.1279	0.889882	0.109628	3.47943
GOTERM_BP_DIRECT	GO:0060326~cell chemotaxis	5	0.0277546	0.00252324	CXCL14, CCL20, CXCL2, SAA4, CXCL12	148	65	16792	8.72765	0.916336	0.116662	3.90418
GOTERM_BP_DIRECT	GO:0006629~lipid metabolic process	7	0.0388565	0.0026067	CYP3A4, LPA, APOF, APOC4, ACSL4, RDH16, FABP5	148	157	16792	5.0587	0.922936	0.114899	4.03085
GOTERM_BP_DIRECT	GO:0006559~L-phenylalanine catabolic process	3	0.0166528	0.00397509	GSTZ1, TAT, HPD	148	11	16792	30.9435	0.979986	0.162879	6.08544
GOTERM_BP_DIRECT	GO:0017187~peptidyl-glutamic acid carboxylation	3	0.0166528	0.00397509	PROZ, F9, F7	148	11	16792	30.9435	0.979986	0.162879	6.08544
GOTERM_CC_DIRECT	GO:0005833~hemoglobin complex	3	0.0166528	0.00415313	HBA2, HBA1, HBB	150	12	18224	30.3733	0.477556	0.0628611	4.88044
GOTERM_BP_DIRECT	GO:0006935~chemotaxis	6	0.0333056	0.00438596	CXCL14, CCL20, CXCL2, LECT2, CXCL12, CYR61	148	122	16792	5.57997	0.986653	0.171115	6.69426
GOTERM_BP_DIRECT	GO:0006869~lipid transport	5	0.0277546	0.00444061	ABCA8, CFHR4, LPA, APOF, APOC4	148	76	16792	7.46444	0.987354	0.166482	6.77496
GOTERM_CC_DIRECT	GO:0005789~endoplasmic reticulum membrane	16	0.0888149	0.0047138	CYP3A4, CYP2C19, CYP2B6, CYP2C9, CYP26A1, CYP1A2, CYP2E1, CYP4A11, CYP39A1, HSD11B1, CYP2A6, SRD5A2, ACSL4, RDH16, SLC27A5, HPD	150	862	18224	2.2551	0.521496	0.0648125	5.52229
GOTERM_BP_DIRECT	GO:0070989~oxidative demethylation	3	0.0166528	0.00474281	CYP3A4, CYP2C9, CYP1A2	148	12	16792	28.3649	0.990614	0.170341	7.22003
GOTERM_BP_DIRECT	GO:0006069~ethanol oxidation	3	0.0166528	0.00474281	ADH6, ADH1B, ADH1A	148	12	16792	28.3649	0.990614	0.170341	7.22003
GOTERM_MF_DIRECT	GO:0003824~catalytic activity	7	0.0388565	0.00552738	ACSM3, RCL1, BCHE, FTCD, EPHX2, GSTZ1, ACSL4	145	188	16881	4.33481	0.883582	0.142395	7.40799
GOTERM_BP_DIRECT	GO:0006957~complement activation, alternative pathway	3	0.0166528	0.00557309	C8A, C7, C9	148	13	16792	26.183	0.995864	0.190291	8.43262
GOTERM_CC_DIRECT	GO:0031089~platelet dense granule lumen	3	0.0166528	0.00566527	SERPINA4, ECM1, SPP2	150	14	18224	26.0343	0.58782	0.0711964	6.60246
GOTERM_MF_DIRECT	GO:0005344~oxygen transporter activity	3	0.0166528	0.00614844	HBA2, HBA1, HBB	145	14	16881	24.9473	0.908641	0.147456	8.20774
GOTERM_MF_DIRECT	GO:0004033~aldo-keto reductase (NADP) activity	3	0.0166528	0.00705489	AKR1B10, AKR7A3, AKR1D1	145	15	16881	23.2841	0.93588	0.157758	9.36348
GOTERM_CC_DIRECT	GO:0071682~endocytic vesicle lumen	3	0.0166528	0.00739119	HBA2, HBA1, HBB	150	16	18224	22.78	0.685669	0.0851761	8.53297
GOTERM_BP_DIRECT	GO:0015671~oxygen transport	3	0.0166528	0.00741678	HBA2, HBA1, HBB	148	15	16792	22.6919	0.999331	0.237198	11.0724
GOTERM_MF_DIRECT	GO:0019899~enzyme binding	9	0.0499584	0.00782387	CYP3A4, RFC4, CYP2C19, BCHE, CYP2A6, CYP2E1, CYP1A2, ECM1, TOP2A	145	333	16881	3.14651	0.952527	0.16412	10.3333
GOTERM_MF_DIRECT	GO:0008009~chemokine activity	4	0.0222037	0.00840959	CXCL14, CCL20, CXCL2, CXCL12	145	49	16881	9.50373	0.962248	0.166432	11.0656
GOTERM_BP_DIRECT	GO:0008209~androgen metabolic process	3	0.0166528	0.00842795	CYP3A4, SRD5A2, AKR1D1	148	16	16792	21.2736	0.999754	0.256832	12.4897
GOTERM_BP_DIRECT	GO:0071277~cellular response to calcium ion	4	0.0222037	0.010072	FOS, CRHBP, FOSB, ECT2	148	51	16792	8.89878	0.999952	0.290211	14.749
GOTERM_MF_DIRECT	GO:0005520~insulin-like growth factor binding	3	0.0166528	0.0101096	IGFALS, IGFBP3, CYR61	145	18	16881	19.4034	0.9806	0.187386	13.1596
GOTERM_BP_DIRECT	GO:0071320~cellular response to cAMP	4	0.0222037	0.0106212	AQP9, CRHBP, CPS1, PCK1	148	52	16792	8.72765	0.999972	0.294978	15.4916
GOTERM_BP_DIRECT	GO:0007597~blood coagulation, intrinsic pathway	3	0.0166528	0.0106235	F11, KLKB1, F9	148	18	16792	18.9099	0.999972	0.287036	15.4946
GOTERM_BP_DIRECT	GO:0006958~complement activation, classical pathway	5	0.0277546	0.0111707	C8A, MBL2, C7, C9, C6	148	99	16792	5.73028	0.999984	0.291588	16.2284
GOTERM_BP_DIRECT	GO:0006955~immune response	10	0.0555093	0.0118835	C8A, C7, C9, AQP9, CXCL14, CCL20, HAMP, CXCL2, VIPR1, CXCL12	148	421	16792	2.695	0.999992	0.299347	17.1753
GOTERM_MF_DIRECT	GO:0005537~mannose binding	3	0.0166528	0.0124155	MBL2, COLEC11, CLEC4M	145	20	16881	17.4631	0.992151	0.215233	15.9269
GOTERM_MF_DIRECT	GO:0005319~lipid transporter activity	3	0.0166528	0.0124155	CFHR4, APOF, APOC4	145	20	16881	17.4631	0.992151	0.215233	15.9269
GOTERM_BP_DIRECT	GO:0042744~hydrogen peroxide catabolic process	3	0.0166528	0.0130428	HBA2, HBA1, HBB	148	20	16792	17.0189	0.999997	0.315581	18.6938
GOTERM_CC_DIRECT	GO:0034364~high-density lipoprotein particle	3	0.0166528	0.0137798	APOF, APOC4, SAA4	150	22	18224	16.5673	0.885203	0.143254	15.3649
GOTERM_BP_DIRECT	GO:0001676~long-chain fatty acid metabolic process	3	0.0166528	0.0143338	CYP4A11, ACSL4, SLC27A5	148	21	16792	16.2085	0.999999	0.333073	20.3541
GOTERM_BP_DIRECT	GO:0019835~cytolysis	3	0.0166528	0.0143338	C8A, C7, C6	148	21	16792	16.2085	0.999999	0.333073	20.3541
GOTERM_BP_DIRECT	GO:0006699~bile acid biosynthetic process	3	0.0166528	0.0143338	CYP39A1, AKR1D1, SLC27A5	148	21	16792	16.2085	0.999999	0.333073	20.3541
GOTERM_BP_DIRECT	GO:0032496~response to lipopolysaccharide	6	0.0333056	0.0147388	FOS, CXCL2, DCN, CYP1A2, CPS1, PCK1	148	164	16792	4.15096	1	0.333046	20.8685
GOTERM_MF_DIRECT	GO:0004601~peroxidase activity	3	0.0166528	0.0149279	HBA2, HBA1, HBB	145	22	16881	15.8755	0.997079	0.242619	18.8487
GOTERM_BP_DIRECT	GO:0009612~response to mechanical stimulus	4	0.0222037	0.0149478	CCNB1, DCN, FOSB, CXCL12	148	59	16792	7.69217	1	0.329491	21.1327
GOTERM_MF_DIRECT	GO:0018675~(S)-limonene 6-monooxygenase activity	2	0.0111019	0.0169883	CYP2C19, CYP2C9	145	2	16881	116.421	0.998704	0.2608	21.1743
GOTERM_MF_DIRECT	GO:0052741~(R)-limonene 6-monooxygenase activity	2	0.0111019	0.0169883	CYP2C19, CYP2C9	145	2	16881	116.421	0.998704	0.2608	21.1743
GOTERM_MF_DIRECT	GO:0018676~(S)-limonene 7-monooxygenase activity	2	0.0111019	0.0169883	CYP2C19, CYP2C9	145	2	16881	116.421	0.998704	0.2608	21.1743
GOTERM_BP_DIRECT	GO:0036018~cellular response to erythropoietin	2	0.0111019	0.0174322	MT2A, MT1X	148	2	16792	113.459	1	0.365208	24.2104
GOTERM_BP_DIRECT	GO:0007586~digestion	4	0.0222037	0.0178047	CYP39A1, AKR1B10, VIPR1, AKR1D1	148	63	16792	7.20378	1	0.36387	24.6621
GOTERM_BP_DIRECT	GO:0051384~response to glucocorticoid	4	0.0222037	0.0193393	BCHE, TAT, MDK, GHR	148	65	16792	6.98212	1	0.380864	26.4962
GOTERM_BP_DIRECT	GO:0006465~signal peptide processing	3	0.0166528	0.0200158	PROZ, F9, F7	148	25	16792	13.6151	1	0.383851	27.2915
GOTERM_MF_DIRECT	GO:0070330~aromatase activity	3	0.0166528	0.0220628	CYP3A4, CYP2B6, CYP1A2	145	27	16881	12.9356	0.999826	0.313643	26.6406
GOTERM_BP_DIRECT	GO:0015721~bile acid and bile salt transport	3	0.0166528	0.023154	SLCO1B3, SLC27A5, SLC10A1	148	27	16792	12.6066	1	0.421738	30.8762
GOTERM_BP_DIRECT	GO:0098869~cellular oxidant detoxification	4	0.0222037	0.0234863	GSTZ1, HBA2, HBA1, HBB	148	70	16792	6.4834	1	0.418858	31.2459
GOTERM_BP_DIRECT	GO:0006898~receptor-mediated endocytosis	6	0.0333056	0.0239493	MARCO, HBA2, CD5L, COLEC11, HBA1, HBB	148	186	16792	3.65998	1	0.41784	31.758
GOTERM_CC_DIRECT	GO:0016942~insulin-like growth factor binding protein complex	2	0.0111019	0.0243294	IGF1, IGFBP3	150	3	18224	80.9956	0.978556	0.225978	25.6303
GOTERM_CC_DIRECT	GO:0097149~centralspindlin complex	2	0.0111019	0.0243294	RACGAP1, ECT2	150	3	18224	80.9956	0.978556	0.225978	25.6303
GOTERM_BP_DIRECT	GO:0018894~dibenzo-p-dioxin metabolic process	2	0.0111019	0.0260348	SRD5A2, CYP1A2	148	3	16792	75.6396	1	0.437669	34.0205
GOTERM_BP_DIRECT	GO:0030573~bile acid catabolic process	2	0.0111019	0.0260348	CYP39A1, AKR1D1	148	3	16792	75.6396	1	0.437669	34.0205
GOTERM_BP_DIRECT	GO:0010942~positive regulation of cell death	3	0.0166528	0.02648	HBA2, HBA1, HBB	148	29	16792	11.7372	1	0.436118	34.4943
GOTERM_BP_DIRECT	GO:0006508~proteolysis	10	0.0555093	0.0319152	F11, MBL2, LPA, FCN3, KLKB1, UBD, F9, COLEC11, CPS1, HGFAC	148	500	16792	2.26919	1	0.492215	40.0276
GOTERM_BP_DIRECT	GO:0051919~positive regulation of fibrinolysis	2	0.0111019	0.0345626	F11, KLKB1	148	4	16792	56.7297	1	0.513054	42.5613
GOTERM_BP_DIRECT	GO:0006096~glycolytic process	3	0.0166528	0.0355688	OGDHL, ALDOB, ENO3	148	34	16792	10.0111	1	0.51607	43.4978
GOTERM_BP_DIRECT	GO:0072593~reactive oxygen species metabolic process	3	0.0166528	0.0375121	GLS2, EPHX2, CYR61	148	35	16792	9.7251	1	0.528064	45.266
GOTERM_BP_DIRECT	GO:0009636~response to toxic substance	4	0.0222037	0.0385811	FOS, GLYAT, EPHX2, CPS1	148	85	16792	5.33927	1	0.531203	46.2164
GOTERM_CC_DIRECT	GO:0005581~collagen trimer	4	0.0222037	0.0396939	MARCO, MBL2, FCN3, COLEC11	150	92	18224	5.28232	0.998197	0.326257	38.5506
GOTERM_BP_DIRECT	GO:0007598~blood coagulation, extrinsic pathway	2	0.0111019	0.0430162	F9, F7	148	5	16792	45.3838	1	0.564096	49.997
GOTERM_MF_DIRECT	GO:0004866~endopeptidase inhibitor activity	3	0.0166528	0.0456415	LPA, SPINK1, SPP2	145	40	16881	8.73155	1	0.530102	47.7279
GOTERM_BP_DIRECT	GO:0006953~acute-phase response	3	0.0166528	0.0456755	MBL2, HAMP, SAA4	148	39	16792	8.72765	1	0.579465	52.1429
GOTERM_BP_DIRECT	GO:0006520~cellular amino acid metabolic process	3	0.0166528	0.0478098	GLS2, SDS, TAT	148	40	16792	8.50946	1	0.589714	53.8025
GOTERM_BP_DIRECT	GO:0006954~inflammatory response	8	0.0444074	0.0493255	FOS, CCL20, CRHBP, CXCL2, EPHX2, CD5L, ECM1, CXCL12	148	379	16792	2.39492	1	0.594708	54.9481

## Sheet: TableS5
Table S5 KEGG enrichment results of DEGs
Category	Term	Count	%	PValue	Genes	List Total	Pop Hits	Pop Total	Fold Enrichment	Bonferroni	Benjamini	FDR
KEGG_PATHWAY	hsa00830:Retinol metabolism	11	0.0610602	2.86805e-08	CYP3A4, CYP4A11, CYP2B6, CYP2C9, ADH6, ADH1B, CYP26A1, CYP2A6, ADH1A, CYP1A2, RDH16	103	65	6910	11.3532	4.24471e-06	4.24471e-06	3.41698e-05
KEGG_PATHWAY	hsa01100:Metabolic pathways	42	0.233139	7.16994e-08	CYP3A4, CYP2C19, CYP2B6, OGDHL, ALDOB, ADH1B, ADH6, ADH1A, KMO, GLS2, TDO2, GSTZ1, ENO3, BDH2, ACSL4, HPD, CYP2C9, NAT2, FTCD, FBP1, EPHX2, CYP26A1, CYP1A2, CYP2E1, CPS1, TAT, PCK1, GBA3, ACSM3, CYP4A11, CTH, SDS, RRM2, AKR1B10, HAO2, BHMT, HSD11B1, CYP2A6, RDH16, AKR1D1, SLC27A5, NNMT	103	1228	6910	2.29452	1.06115e-05	5.30574e-06	8.54221e-05
KEGG_PATHWAY	hsa00980:Metabolism of xenobiotics by cytochrome P450	11	0.0610602	1.03118e-07	CYP3A4, CYP2B6, CYP2C9, HSD11B1, ADH6, AKR7A3, ADH1B, CYP2A6, ADH1A, CYP2E1, CYP1A2	103	74	6910	9.97245	1.52614e-05	5.08717e-06	0.000122855
KEGG_PATHWAY	hsa05204:Chemical carcinogenesis	11	0.0610602	2.19634e-07	CYP3A4, CYP2C19, CYP2C9, NAT2, HSD11B1, ADH6, ADH1B, CYP2A6, ADH1A, CYP2E1, CYP1A2	103	80	6910	9.22451	3.25052e-05	8.12641e-06	0.00026167
KEGG_PATHWAY	hsa00982:Drug metabolism - cytochrome P450	10	0.0555093	5.57974e-07	CYP3A4, CYP2C19, CYP2B6, CYP2C9, ADH6, ADH1B, CYP2A6, ADH1A, CYP2E1, CYP1A2	103	68	6910	9.86579	8.25767e-05	1.65159e-05	0.000664764
KEGG_PATHWAY	hsa04610:Complement and coagulation cascades	9	0.0499584	6.79825e-06	F11, C8A, MBL2, C7, C9, KLKB1, C6, F9, F7	103	69	6910	8.75053	0.00100564	0.000167677	0.00809908
KEGG_PATHWAY	hsa04978:Mineral absorption	7	0.0388565	5.18177e-05	MT1M, MT2A, MT1E, MT1H, MT1X, MT1G, MT1F	103	46	6910	10.2089	0.00763989	0.001095	0.0617178
KEGG_PATHWAY	hsa00350:Tyrosine metabolism	6	0.0333056	0.000145041	ADH6, ADH1B, GSTZ1, ADH1A, TAT, HPD	103	35	6910	11.5007	0.0212389	0.00267986	0.172665
KEGG_PATHWAY	hsa00010:Glycolysis / Gluconeogenesis	7	0.0388565	0.000429964	ALDOB, FBP1, ADH6, ADH1B, ENO3, ADH1A, PCK1	103	67	6910	7.00913	0.0616651	0.00704709	0.511056
KEGG_PATHWAY	hsa00591:Linoleic acid metabolism	5	0.0277546	0.000800375	CYP3A4, CYP2C19, CYP2C9, CYP2E1, CYP1A2	103	29	6910	11.5668	0.111751	0.0117804	0.949407
KEGG_PATHWAY	hsa05020:Prion diseases	5	0.0277546	0.00131799	C8A, EGR1, C7, C9, C6	103	33	6910	10.1648	0.177323	0.0175882	1.559
KEGG_PATHWAY	hsa00140:Steroid hormone biosynthesis	6	0.0333056	0.00156562	CYP3A4, HSD11B1, CYP2E1, SRD5A2, CYP1A2, AKR1D1	103	58	6910	6.94007	0.206969	0.0191389	1.84941
KEGG_PATHWAY	hsa00232:Caffeine metabolism	3	0.0166528	0.00209608	NAT2, CYP2A6, CYP1A2	103	5	6910	40.2524	0.266953	0.023605	2.46889
KEGG_PATHWAY	hsa00590:Arachidonic acid metabolism	6	0.0333056	0.00211061	CYP4A11, CYP2C19, CYP2B6, CYP2C9, EPHX2, CYP2E1	103	62	6910	6.49233	0.268531	0.0220881	2.4858
KEGG_PATHWAY	hsa04976:Bile secretion	6	0.0333056	0.00337969	SLCO1B3, AQP9, KCNN2, SLC27A5, SLC22A1, SLC10A1	103	69	6910	5.83369	0.3941	0.032851	3.9531
KEGG_PATHWAY	hsa00071:Fatty acid degradation	5	0.0277546	0.00386269	CYP4A11, ADH6, ADH1B, ADH1A, ACSL4	103	44	6910	7.62357	0.436047	0.0351659	4.5062
KEGG_PATHWAY	hsa01230:Biosynthesis of amino acids	6	0.0333056	0.00457174	CTH, SDS, ALDOB, ENO3, CPS1, TAT	103	74	6910	5.43952	0.492454	0.0391071	5.31288
KEGG_PATHWAY	hsa01200:Carbon metabolism	7	0.0388565	0.00631643	SDS, OGDHL, ALDOB, HAO2, FBP1, ENO3, CPS1	103	113	6910	4.15586	0.60851	0.0507659	7.2713
KEGG_PATHWAY	hsa01130:Biosynthesis of antibiotics	9	0.0499584	0.0127724	CTH, SDS, OGDHL, ALDOB, HAO2, FBP1, ENO3, TAT, PCK1	103	212	6910	2.84805	0.850803	0.0952809	14.1998
KEGG_PATHWAY	hsa04115:p53 signaling pathway	5	0.0277546	0.0168624	CCNB1, STEAP3, RRM2, IGF1, IGFBP3	103	67	6910	5.00652	0.919292	0.118249	18.3403
KEGG_PATHWAY	hsa00270:Cysteine and methionine metabolism	4	0.0222037	0.018126	CTH, SDS, BHMT, TAT	103	38	6910	7.06183	0.93328	0.120953	19.582
KEGG_PATHWAY	hsa00260:Glycine, serine and threonine metabolism	4	0.0222037	0.0194302	CTH, SDS, BHMT, GNMT	103	39	6910	6.88076	0.945195	0.123658	20.8455
KEGG_PATHWAY	hsa00380:Tryptophan metabolism	4	0.0222037	0.020785	TDO2, OGDHL, KMO, CYP1A2	103	40	6910	6.70874	0.955337	0.126421	22.1387
KEGG_PATHWAY	hsa00120:Primary bile acid biosynthesis	3	0.0166528	0.0254034	CYP39A1, AKR1D1, SLC27A5	103	17	6910	11.8389	0.977814	0.146729	26.4029
KEGG_PATHWAY	hsa00360:Phenylalanine metabolism	3	0.0166528	0.0254034	GLYAT, TAT, HPD	103	17	6910	11.8389	0.977814	0.146729	26.4029

## Sheet: TableS6
Table S6 Results of weighted gene co-expression network
fromNode	toNode	weight
FCN3	CLEC1B	0.201774
KPNA2	PTTG1	0.254333
KPNA2	RRM2	0.202354
KPNA2	CCNB1	0.332329
KPNA2	TOP2A	0.207316
KPNA2	CKS2	0.241496
ASPM	PTTG1	0.207345
PTTG1	PRC1	0.254878
PTTG1	RRM2	0.300442
PTTG1	CCNB1	0.411371
PTTG1	TOP2A	0.238738
PTTG1	RACGAP1	0.216785
PTTG1	CDKN3	0.204394
PTTG1	GINS1	0.232612
PRC1	RRM2	0.226221
PRC1	CCNB1	0.222658
PRC1	TOP2A	0.258369
PRC1	RACGAP1	0.214655
PRC1	ZWINT	0.272561
PRC1	GINS1	0.283689
PRC1	NUSAP1	0.218271
RRM2	CCNB1	0.223995
RRM2	ZWINT	0.210886
CYP2B6	CYP2B7P1	0.410212
TOP2A	RACGAP1	0.207566
TOP2A	ZWINT	0.239262
TOP2A	GINS1	0.275767
TOP2A	NUSAP1	0.35761
TOP2A	DTL	0.208033
MT1F	MT1M	0.795446
MT1F	MT1G	0.704655
MT1F	MT1X	0.667409
MT1F	MT1H	0.775519
MT1F	MT1HL1	0.68124
MT1F	MT2A	0.598602
MT1F	MT1E	0.620638
RACGAP1	ZWINT	0.223272
MT1M	MT1G	0.708996
MT1M	MT1X	0.594295
MT1M	MT1H	0.670571
MT1M	MT1HL1	0.635658
MT1M	MT2A	0.590267
MT1M	MT1E	0.608489
RFC4	GINS1	0.265384
ZWINT	GINS1	0.324857
ZWINT	DTL	0.234453
F11	KLKB1	0.238756
MT1G	MT1X	0.658551
MT1G	MT1H	0.704678
MT1G	MT1HL1	0.668312
MT1G	MT2A	0.612281
MT1G	MT1E	0.534155
DCN	C7	0.55906
CYP4A11	CYP4A11	0.850986
GLYAT	GYS2	0.262467
GLYAT	SLC27A5	0.21218
GLYAT	HSD11B1	0.256093
ADH1A	ADH1B	0.308162
MT1X	MT1H	0.870081
MT1X	MT1HL1	0.882312
MT1X	MT2A	0.845952
MT1X	MT1E	0.6891
MT1H	MT1HL1	0.912328
MT1H	MT2A	0.848517
MT1H	MT1E	0.814031
MT1HL1	MT2A	0.891981
MT1HL1	MT1E	0.778876
MT2A	MT1E	0.701969
CYP2C9	CYP2C19	0.858314
FBP1	ALDOB	0.222797
CXCL2	NNMT	0.213627
PLGLA1	PLGLB2	0.654219
HBA1	HBA2	0.851956
HBA1	HBB	0.705531
HBA2	HBB	0.659391

## Sheet: Table S7
Table S7 GSEA results of c5 reference gene sets for high PRC1 expression groups in HBV-related HCC patients of GSE14520 cohort.
NAME	GS<br> follow link to MSigDB	GS DETAILS	SIZE	ES	NES	NOM p-val	FDR q-val	FWER p-val	RANK AT MAX	LEADING EDGE
GO_REGULATION_OF_CYTOKINESIS	GO_REGULATION_OF_CYTOKINESIS	Details ...	49	0.756048	2.37858	<0.0001	0.000904008	0.001	176	tags=20%, list=1%, signal=21%
GO_MICROTUBULE_CYTOSKELETON_ORGANIZATION	GO_MICROTUBULE_CYTOSKELETON_ORGANIZATION	Details ...	233	0.642594	2.31761	<0.0001	0.00120674	0.002	1729	tags=33%, list=13%, signal=37%
GO_REGULATION_OF_TELOMERE_MAINTENANCE_VIA_TELOMERE_LENGTHENING	GO_REGULATION_OF_TELOMERE_MAINTENANCE_VIA_TELOMERE_LENGTHENING	Details ...	40	0.705311	2.28683	<0.0001	0.00130765	0.002	2022	tags=52%, list=16%, signal=62%
GO_MICROTUBULE_ASSOCIATED_COMPLEX	GO_MICROTUBULE_ASSOCIATED_COMPLEX	Details ...	100	0.635014	2.27918	<0.0001	0.000980736	0.002	402	tags=15%, list=3%, signal=15%
GO_CYTOKINESIS	GO_CYTOKINESIS	Details ...	65	0.744425	2.2737	<0.0001	0.000784589	0.002	212	tags=23%, list=2%, signal=23%
GO_MEIOTIC_CELL_CYCLE	GO_MEIOTIC_CELL_CYCLE	Details ...	115	0.704266	2.27063	<0.0001	0.000779946	0.003	1108	tags=34%, list=9%, signal=37%
GO_POSITIVE_REGULATION_OF_CYTOKINESIS	GO_POSITIVE_REGULATION_OF_CYTOKINESIS	Details ...	27	0.855884	2.26858	<0.0001	0.000796522	0.004	176	tags=30%, list=1%, signal=30%
GO_ORGANELLE_FISSION	GO_ORGANELLE_FISSION	Details ...	327	0.710531	2.26377	<0.0001	0.000826412	0.005	1433	tags=38%, list=11%, signal=41%
GO_CELL_DIVISION	GO_CELL_DIVISION	Details ...	321	0.710023	2.26299	<0.0001	0.000734589	0.005	1035	tags=31%, list=8%, signal=33%
GO_REGULATION_OF_MICROTUBULE_BASED_PROCESS	GO_REGULATION_OF_MICROTUBULE_BASED_PROCESS	Details ...	174	0.654616	2.23778	<0.0001	0.000831343	0.007	2045	tags=42%, list=16%, signal=49%
GO_MEIOTIC_CELL_CYCLE_PROCESS	GO_MEIOTIC_CELL_CYCLE_PROCESS	Details ...	94	0.710129	2.23026	<0.0001	0.000849916	0.007	894	tags=33%, list=7%, signal=35%
GO_DOUBLE_STRAND_BREAK_REPAIR	GO_DOUBLE_STRAND_BREAK_REPAIR	Details ...	115	0.687222	2.22719	<0.0001	0.000915044	0.009	2675	tags=57%, list=21%, signal=72%
GO_DNA_RECOMBINATION	GO_DNA_RECOMBINATION	Details ...	153	0.701183	2.20529	<0.0001	0.000919782	0.01	2147	tags=51%, list=16%, signal=60%
GO_SPLICEOSOMAL_SNRNP_ASSEMBLY	GO_SPLICEOSOMAL_SNRNP_ASSEMBLY	Details ...	32	0.706474	2.20516	<0.0001	0.000854083	0.01	1770	tags=53%, list=14%, signal=61%
GO_CONDENSED_NUCLEAR_CHROMOSOME	GO_CONDENSED_NUCLEAR_CHROMOSOME	Details ...	60	0.738332	2.20193	<0.0001	0.000856566	0.011	1873	tags=52%, list=14%, signal=60%
GO_MICROTUBULE_BASED_PROCESS	GO_MICROTUBULE_BASED_PROCESS	Details ...	340	0.577136	2.20055	<0.0001	0.00080303	0.011	1808	tags=28%, list=14%, signal=32%
GO_DNA_REPAIR	GO_DNA_REPAIR	Details ...	361	0.594208	2.1999	<0.0001	0.000808498	0.011	2247	tags=40%, list=17%, signal=47%
GO_NEGATIVE_REGULATION_OF_PROTEIN_COMPLEX_DISASSEMBLY	GO_NEGATIVE_REGULATION_OF_PROTEIN_COMPLEX_DISASSEMBLY	Details ...	131	0.669969	2.19836	<0.0001	0.000763581	0.011	1729	tags=39%, list=13%, signal=44%
GO_MITOTIC_NUCLEAR_DIVISION	GO_MITOTIC_NUCLEAR_DIVISION	Details ...	250	0.739934	2.19249	<0.0001	0.000723393	0.011	1630	tags=45%, list=13%, signal=50%
GO_CHROMOSOMAL_REGION	GO_CHROMOSOMAL_REGION	Details ...	236	0.690949	2.19054	<0.0001	0.000687223	0.011	2046	tags=44%, list=16%, signal=51%
GO_NEGATIVE_REGULATION_OF_CYTOSKELETON_ORGANIZATION	GO_NEGATIVE_REGULATION_OF_CYTOSKELETON_ORGANIZATION	Details ...	166	0.640829	2.18921	<0.0001	0.000654498	0.011	1903	tags=40%, list=15%, signal=46%
GO_MIDBODY	GO_MIDBODY	Details ...	99	0.696168	2.18667	<0.0001	0.000671823	0.011	554	tags=23%, list=4%, signal=24%
GO_REGULATION_OF_DNA_RECOMBINATION	GO_REGULATION_OF_DNA_RECOMBINATION	Details ...	47	0.655796	2.18463	<0.0001	0.000642613	0.011	601	tags=26%, list=5%, signal=27%
GO_REGULATION_OF_MICROTUBULE_POLYMERIZATION_OR_DEPOLYMERIZATION	GO_REGULATION_OF_MICROTUBULE_POLYMERIZATION_OR_DEPOLYMERIZATION	Details ...	128	0.684241	2.18447	<0.0001	0.000615838	0.011	2045	tags=45%, list=16%, signal=52%
GO_POSITIVE_REGULATION_OF_TELOMERE_MAINTENANCE	GO_POSITIVE_REGULATION_OF_TELOMERE_MAINTENANCE	Details ...	39	0.704735	2.18019	<0.0001	0.000661102	0.013	2018	tags=51%, list=15%, signal=60%
GO_NON_RECOMBINATIONAL_REPAIR	GO_NON_RECOMBINATIONAL_REPAIR	Details ...	56	0.665595	2.17735	<0.0001	0.00071534	0.013	2675	tags=57%, list=21%, signal=72%
GO_NUCLEAR_CHROMOSOME_SEGREGATION	GO_NUCLEAR_CHROMOSOME_SEGREGATION	Details ...	151	0.78867	2.17657	<0.0001	0.000688846	0.013	919	tags=42%, list=7%, signal=45%
GO_REGULATION_OF_CELL_CYCLE_PROCESS	GO_REGULATION_OF_CELL_CYCLE_PROCESS	Details ...	434	0.531366	2.17385	<0.0001	0.00079607	0.015	2047	tags=30%, list=16%, signal=34%
GO_REGULATION_OF_MITOTIC_CELL_CYCLE	GO_REGULATION_OF_MITOTIC_CELL_CYCLE	Details ...	377	0.552199	2.17061	<0.0001	0.000792083	0.016	1964	tags=31%, list=15%, signal=35%
GO_REGULATION_OF_SIGNAL_TRANSDUCTION_BY_P53_CLASS_MEDIATOR	GO_REGULATION_OF_SIGNAL_TRANSDUCTION_BY_P53_CLASS_MEDIATOR	Details ...	136	0.624088	2.1693	<0.0001	0.00076568	0.016	1922	tags=41%, list=15%, signal=48%
GO_REGULATION_OF_PROTEIN_COMPLEX_DISASSEMBLY	GO_REGULATION_OF_PROTEIN_COMPLEX_DISASSEMBLY	Details ...	165	0.620162	2.16861	<0.0001	0.000740981	0.016	1911	tags=36%, list=15%, signal=42%
GO_CHROMOSOME_SEGREGATION	GO_CHROMOSOME_SEGREGATION	Details ...	178	0.766065	2.16386	<0.0001	0.000741473	0.016	919	tags=38%, list=7%, signal=41%
GO_CELL_CYCLE_PHASE_TRANSITION	GO_CELL_CYCLE_PHASE_TRANSITION	Details ...	206	0.666301	2.16335	<0.0001	0.000750387	0.016	848	tags=29%, list=7%, signal=30%
GO_KINESIN_COMPLEX	GO_KINESIN_COMPLEX	Details ...	36	0.810754	2.16304	<0.0001	0.000750574	0.016	402	tags=31%, list=3%, signal=31%
GO_NEGATIVE_REGULATION_OF_ORGANELLE_ORGANIZATION	GO_NEGATIVE_REGULATION_OF_ORGANELLE_ORGANIZATION	Details ...	293	0.573891	2.16213	<0.0001	0.000729129	0.016	2045	tags=34%, list=16%, signal=39%
GO_REGULATION_OF_PROTEIN_UBIQUITINATION_INVOLVED_IN_UBIQUITIN_DEPENDENT_PROTEIN_CATABOLIC_PROCESS	GO_REGULATION_OF_PROTEIN_UBIQUITINATION_INVOLVED_IN_UBIQUITIN_DEPENDENT_PROTEIN_CATABOLIC_PROCESS	Details ...	90	0.580707	2.1621	<0.0001	0.000708875	0.016	3244	tags=49%, list=25%, signal=65%
GO_MICROTUBULE_MOTOR_ACTIVITY	GO_MICROTUBULE_MOTOR_ACTIVITY	Details ...	47	0.764082	2.16083	<0.0001	0.000689717	0.016	506	tags=26%, list=4%, signal=26%
GO_METHYLTRANSFERASE_COMPLEX	GO_METHYLTRANSFERASE_COMPLEX	Details ...	71	0.662911	2.15766	<0.0001	0.000725013	0.017	3112	tags=62%, list=24%, signal=81%
GO_CONDENSED_CHROMOSOME	GO_CONDENSED_CHROMOSOME	Details ...	137	0.754757	2.15411	<0.0001	0.000756858	0.019	894	tags=39%, list=7%, signal=41%
GO_MICROTUBULE	GO_MICROTUBULE	Details ...	277	0.536187	2.15025	<0.0001	0.000879286	0.023	1808	tags=26%, list=14%, signal=30%
GO_SPINDLE_MICROTUBULE	GO_SPINDLE_MICROTUBULE	Details ...	47	0.776549	2.1497	<0.0001	0.00085784	0.023	402	tags=28%, list=3%, signal=28%
GO_ATP_DEPENDENT_CHROMATIN_REMODELING	GO_ATP_DEPENDENT_CHROMATIN_REMODELING	Details ...	54	0.728152	2.14472	<0.0001	0.00093019	0.026	1370	tags=39%, list=11%, signal=43%
GO_PROTEASOME_ACCESSORY_COMPLEX	GO_PROTEASOME_ACCESSORY_COMPLEX	Details ...	24	0.675029	2.14324	<0.0001	0.000908558	0.026	3868	tags=83%, list=30%, signal=118%
GO_REGULATION_OF_TELOMERE_MAINTENANCE	GO_REGULATION_OF_TELOMERE_MAINTENANCE	Details ...	52	0.644949	2.14263	<0.0001	0.000887909	0.026	2022	tags=46%, list=16%, signal=54%
GO_POSITIVE_REGULATION_OF_DNA_REPAIR	GO_POSITIVE_REGULATION_OF_DNA_REPAIR	Details ...	30	0.672327	2.13792	<0.0001	0.000888088	0.026	2027	tags=50%, list=16%, signal=59%
GO_NUCLEUS_ORGANIZATION	GO_NUCLEUS_ORGANIZATION	Details ...	102	0.573893	2.13684	<0.0001	0.000868781	0.026	2000	tags=32%, list=15%, signal=38%
GO_NUCLEAR_ENVELOPE_ORGANIZATION	GO_NUCLEAR_ENVELOPE_ORGANIZATION	Details ...	61	0.648888	2.13498	<0.0001	0.000887944	0.028	1994	tags=43%, list=15%, signal=50%
GO_CHROMOSOME_CENTROMERIC_REGION	GO_CHROMOSOME_CENTROMERIC_REGION	Details ...	121	0.754348	2.13029	<0.0001	0.000975443	0.031	1524	tags=45%, list=12%, signal=51%
GO_RECOMBINATIONAL_REPAIR	GO_RECOMBINATIONAL_REPAIR	Details ...	52	0.74072	2.12937	<0.0001	0.00100064	0.032	2637	tags=67%, list=20%, signal=84%
GO_SPINDLE	GO_SPINDLE	Details ...	199	0.688374	2.12858	<0.0001	0.000998973	0.033	555	tags=25%, list=4%, signal=26%
GO_SISTER_CHROMATID_SEGREGATION	GO_SISTER_CHROMATID_SEGREGATION	Details ...	126	0.815278	2.12452	<0.0001	0.00102933	0.033	919	tags=48%, list=7%, signal=51%
GO_POSITIVE_REGULATION_OF_TELOMERE_MAINTENANCE_VIA_TELOMERE_LENGTHENING	GO_POSITIVE_REGULATION_OF_TELOMERE_MAINTENANCE_VIA_TELOMERE_LENGTHENING	Details ...	29	0.72406	2.12311	<0.0001	0.00105961	0.034	2018	tags=59%, list=15%, signal=69%
GO_CHROMOSOME_TELOMERIC_REGION	GO_CHROMOSOME_TELOMERIC_REGION	Details ...	119	0.625303	2.12267	<0.0001	0.00103961	0.034	2046	tags=40%, list=16%, signal=47%
GO_DNA_BIOSYNTHETIC_PROCESS	GO_DNA_BIOSYNTHETIC_PROCESS	Details ...	90	0.701794	2.11993	<0.0001	0.00103954	0.035	1409	tags=42%, list=11%, signal=47%
GO_REGULATION_OF_CELL_DIVISION	GO_REGULATION_OF_CELL_DIVISION	Details ...	213	0.593729	2.1187	<0.0001	0.00102064	0.035	408	tags=16%, list=3%, signal=16%
GO_TELOMERE_ORGANIZATION	GO_TELOMERE_ORGANIZATION	Details ...	84	0.624912	2.11291	<0.0001	0.00114603	0.043	2477	tags=43%, list=19%, signal=53%
GO_SPINDLE_POLE	GO_SPINDLE_POLE	Details ...	89	0.746106	2.1124	<0.0001	0.00114735	0.044	532	tags=29%, list=4%, signal=30%
GO_RNA_LOCALIZATION	GO_RNA_LOCALIZATION	Details ...	131	0.59258	2.11238	<0.0001	0.00112756	0.044	3041	tags=55%, list=23%, signal=71%
GO_REGULATION_OF_DNA_REPAIR	GO_REGULATION_OF_DNA_REPAIR	Details ...	58	0.654213	2.11208	<0.0001	0.00110845	0.044	1879	tags=43%, list=14%, signal=50%
GO_CENTROSOME	GO_CENTROSOME	Details ...	323	0.527113	2.11105	<0.0001	0.00108998	0.044	2045	tags=30%, list=16%, signal=35%
GO_CELL_CYCLE_CHECKPOINT	GO_CELL_CYCLE_CHECKPOINT	Details ...	157	0.674781	2.10762	<0.0001	0.00114065	0.048	1455	tags=37%, list=11%, signal=41%
GO_REGULATION_OF_RESPONSE_TO_DNA_DAMAGE_STIMULUS	GO_REGULATION_OF_RESPONSE_TO_DNA_DAMAGE_STIMULUS	Details ...	119	0.57747	2.10419	<0.0001	0.00120509	0.052	2027	tags=39%, list=16%, signal=46%
GO_TRANSLATIONAL_INITIATION	GO_TRANSLATIONAL_INITIATION	Details ...	121	0.606309	2.10363	0.00210084	0.00120432	0.053	4384	tags=77%, list=34%, signal=115%
GO_NUCLEAR_CHROMOSOME	GO_NUCLEAR_CHROMOSOME	Details ...	395	0.555657	2.10166	<0.0001	0.00122209	0.055	2035	tags=33%, list=16%, signal=38%
GO_REGULATION_OF_DNA_METABOLIC_PROCESS	GO_REGULATION_OF_DNA_METABOLIC_PROCESS	Details ...	270	0.537939	2.09891	<0.0001	0.00128409	0.06	2027	tags=33%, list=16%, signal=38%
GO_SISTER_CHROMATID_COHESION	GO_SISTER_CHROMATID_COHESION	Details ...	77	0.817367	2.09868	<0.0001	0.00126464	0.06	835	tags=49%, list=6%, signal=52%
GO_MEIOSIS_I	GO_MEIOSIS_I	Details ...	52	0.727941	2.09846	<0.0001	0.00125757	0.061	835	tags=35%, list=6%, signal=37%
GO_RIBONUCLEOPROTEIN_COMPLEX_LOCALIZATION	GO_RIBONUCLEOPROTEIN_COMPLEX_LOCALIZATION	Details ...	87	0.625711	2.09791	<0.0001	0.00123907	0.061	3111	tags=57%, list=24%, signal=75%
GO_MOTOR_ACTIVITY	GO_MOTOR_ACTIVITY	Details ...	88	0.590477	2.09741	<0.0001	0.00123473	0.062	548	tags=16%, list=4%, signal=16%
GO_MICROTUBULE_ORGANIZING_CENTER	GO_MICROTUBULE_ORGANIZING_CENTER	Details ...	409	0.516564	2.0972	<0.0001	0.00121709	0.062	2045	tags=29%, list=16%, signal=33%
GO_RIBONUCLEOPROTEIN_COMPLEX	GO_RIBONUCLEOPROTEIN_COMPLEX	Details ...	489	0.475201	2.09422	<0.0001	0.00123334	0.062	3787	tags=54%, list=29%, signal=73%
GO_REGULATION_OF_CHROMOSOME_ORGANIZATION	GO_REGULATION_OF_CHROMOSOME_ORGANIZATION	Details ...	213	0.560471	2.09355	<0.0001	0.00122939	0.063	1911	tags=32%, list=15%, signal=37%
GO_DNA_INTEGRITY_CHECKPOINT	GO_DNA_INTEGRITY_CHECKPOINT	Details ...	115	0.636822	2.093	<0.0001	0.00123314	0.065	1455	tags=37%, list=11%, signal=41%
GO_NEGATIVE_REGULATION_OF_CHROMOSOME_ORGANIZATION	GO_NEGATIVE_REGULATION_OF_CHROMOSOME_ORGANIZATION	Details ...	78	0.64429	2.09224	<0.0001	0.00121648	0.065	1499	tags=29%, list=12%, signal=33%
GO_REGULATION_OF_NUCLEAR_DIVISION	GO_REGULATION_OF_NUCLEAR_DIVISION	Details ...	127	0.624526	2.09132	<0.0001	0.00120913	0.065	408	tags=17%, list=3%, signal=18%
GO_RNA_SPLICING_VIA_TRANSESTERIFICATION_REACTIONS	GO_RNA_SPLICING_VIA_TRANSESTERIFICATION_REACTIONS	Details ...	179	0.529527	2.09001	<0.0001	0.00120213	0.066	3117	tags=50%, list=24%, signal=64%
GO_NUCLEAR_EXPORT	GO_NUCLEAR_EXPORT	Details ...	108	0.571037	2.08906	<0.0001	0.00120684	0.067	3131	tags=54%, list=24%, signal=70%
GO_CHROMATIN_REMODELING	GO_CHROMATIN_REMODELING	Details ...	108	0.631957	2.08778	<0.0001	0.00122291	0.07	1430	tags=31%, list=11%, signal=35%
GO_POSITIVE_REGULATION_OF_CHROMOSOME_ORGANIZATION	GO_POSITIVE_REGULATION_OF_CHROMOSOME_ORGANIZATION	Details ...	122	0.56324	2.08691	<0.0001	0.00120743	0.07	2179	tags=39%, list=17%, signal=46%
GO_ANAPHASE_PROMOTING_COMPLEX_DEPENDENT_CATABOLIC_PROCESS	GO_ANAPHASE_PROMOTING_COMPLEX_DEPENDENT_CATABOLIC_PROCESS	Details ...	68	0.672691	2.08649	<0.0001	0.00120067	0.071	3244	tags=63%, list=25%, signal=84%
GO_SMALL_NUCLEAR_RIBONUCLEOPROTEIN_COMPLEX	GO_SMALL_NUCLEAR_RIBONUCLEOPROTEIN_COMPLEX	Details ...	45	0.684012	2.08125	<0.0001	0.00128543	0.077	2936	tags=71%, list=23%, signal=91%
GO_HISTONE_METHYLTRANSFERASE_COMPLEX	GO_HISTONE_METHYLTRANSFERASE_COMPLEX	Details ...	57	0.650839	2.08105	<0.0001	0.00126975	0.077	2082	tags=44%, list=16%, signal=52%
GO_DNA_CONFORMATION_CHANGE	GO_DNA_CONFORMATION_CHANGE	Details ...	204	0.657616	2.08084	<0.0001	0.00125445	0.077	1240	tags=29%, list=10%, signal=31%
GO_POSITIVE_REGULATION_OF_DNA_METABOLIC_PROCESS	GO_POSITIVE_REGULATION_OF_DNA_METABOLIC_PROCESS	Details ...	155	0.551073	2.07907	<0.0001	0.00126546	0.079	2027	tags=35%, list=16%, signal=41%
GO_POSITIVE_REGULATION_OF_RESPONSE_TO_DNA_DAMAGE_STIMULUS	GO_POSITIVE_REGULATION_OF_RESPONSE_TO_DNA_DAMAGE_STIMULUS	Details ...	51	0.649147	2.07756	<0.0001	0.00125897	0.08	2027	tags=45%, list=16%, signal=53%
GO_NEGATIVE_REGULATION_OF_MITOTIC_CELL_CYCLE	GO_NEGATIVE_REGULATION_OF_MITOTIC_CELL_CYCLE	Details ...	165	0.608287	2.07443	<0.0001	0.00129556	0.085	1420	tags=30%, list=11%, signal=33%
GO_GENE_SILENCING_BY_RNA	GO_GENE_SILENCING_BY_RNA	Details ...	103	0.531584	2.07358	<0.0001	0.0012882	0.086	3185	tags=44%, list=24%, signal=57%
GO_NCRNA_METABOLIC_PROCESS	GO_NCRNA_METABOLIC_PROCESS	Details ...	378	0.506045	2.07148	0.00189036	0.00135003	0.092	3749	tags=56%, list=29%, signal=76%
GO_PROTEIN_SUMOYLATION	GO_PROTEIN_SUMOYLATION	Details ...	99	0.652114	2.07036	<0.0001	0.00135449	0.093	2046	tags=46%, list=16%, signal=55%
GO_CELL_CYCLE_G1_S_PHASE_TRANSITION	GO_CELL_CYCLE_G1_S_PHASE_TRANSITION	Details ...	91	0.726271	2.06815	<0.0001	0.00146471	0.101	848	tags=36%, list=7%, signal=39%
GO_HISTONE_EXCHANGE	GO_HISTONE_EXCHANGE	Details ...	37	0.766414	2.06453	<0.0001	0.00152505	0.105	1370	tags=46%, list=11%, signal=51%
GO_CELL_CYCLE_G2_M_PHASE_TRANSITION	GO_CELL_CYCLE_G2_M_PHASE_TRANSITION	Details ...	110	0.591703	2.06355	<0.0001	0.00151822	0.105	2059	tags=36%, list=16%, signal=43%
GO_NUCLEAR_CHROMOSOME_TELOMERIC_REGION	GO_NUCLEAR_CHROMOSOME_TELOMERIC_REGION	Details ...	98	0.62472	2.06207	<0.0001	0.00151907	0.106	2022	tags=39%, list=16%, signal=46%
GO_DNA_REPLICATION_INDEPENDENT_NUCLEOSOME_ORGANIZATION	GO_DNA_REPLICATION_INDEPENDENT_NUCLEOSOME_ORGANIZATION	Details ...	40	0.755929	2.06187	<0.0001	0.00150291	0.106	1240	tags=40%, list=10%, signal=44%
GO_DNA_REPLICATION	GO_DNA_REPLICATION	Details ...	154	0.733194	2.06057	<0.0001	0.00150778	0.107	1677	tags=57%, list=13%, signal=65%
GO_KINETOCHORE	GO_KINETOCHORE	Details ...	82	0.76791	2.05985	<0.0001	0.00150158	0.108	570	tags=35%, list=4%, signal=37%
GO_CONDENSED_CHROMOSOME_CENTROMERIC_REGION	GO_CONDENSED_CHROMOSOME_CENTROMERIC_REGION	Details ...	69	0.817417	2.05927	<0.0001	0.00150664	0.11	734	tags=45%, list=6%, signal=47%
GO_CYTOSKELETON_DEPENDENT_CYTOKINESIS	GO_CYTOSKELETON_DEPENDENT_CYTOKINESIS	Details ...	29	0.837511	2.05916	<0.0001	0.00149126	0.11	171	tags=31%, list=1%, signal=31%
GO_NUCLEAR_PORE	GO_NUCLEAR_PORE	Details ...	67	0.640954	2.05724	<0.0001	0.00150991	0.113	2092	tags=49%, list=16%, signal=58%
GO_MICROTUBULE_BINDING	GO_MICROTUBULE_BINDING	Details ...	139	0.5635	2.05664	<0.0001	0.0015046	0.113	1014	tags=18%, list=8%, signal=19%
GO_SPINDLE_ASSEMBLY	GO_SPINDLE_ASSEMBLY	Details ...	48	0.770916	2.05612	<0.0001	0.00149672	0.113	1014	tags=40%, list=8%, signal=43%
GO_DNA_SYNTHESIS_INVOLVED_IN_DNA_REPAIR	GO_DNA_SYNTHESIS_INVOLVED_IN_DNA_REPAIR	Details ...	60	0.74807	2.05329	<0.0001	0.0015142	0.116	1409	tags=47%, list=11%, signal=52%
GO_REGULATION_OF_CELL_CYCLE_PHASE_TRANSITION	GO_REGULATION_OF_CELL_CYCLE_PHASE_TRANSITION	Details ...	252	0.526704	2.05319	<0.0001	0.00149949	0.116	1964	tags=30%, list=15%, signal=35%
GO_TRNA_METABOLIC_PROCESS	GO_TRNA_METABOLIC_PROCESS	Details ...	116	0.559125	2.05205	<0.0001	0.00150869	0.119	3465	tags=55%, list=27%, signal=74%
GO_EXONUCLEASE_ACTIVITY	GO_EXONUCLEASE_ACTIVITY	Details ...	50	0.635743	2.05088	<0.0001	0.00150713	0.121	3084	tags=60%, list=24%, signal=78%
GO_NEGATIVE_REGULATION_OF_CELLULAR_PROTEIN_CATABOLIC_PROCESS	GO_NEGATIVE_REGULATION_OF_CELLULAR_PROTEIN_CATABOLIC_PROCESS	Details ...	51	0.651022	2.04758	<0.0001	0.00157136	0.128	1110	tags=24%, list=9%, signal=26%
GO_NUCLEOBASE_CONTAINING_COMPOUND_TRANSPORT	GO_NUCLEOBASE_CONTAINING_COMPOUND_TRANSPORT	Details ...	143	0.544007	2.0462	<0.0001	0.00157854	0.129	3041	tags=48%, list=23%, signal=61%
GO_ENDONUCLEASE_ACTIVITY_ACTIVE_WITH_EITHER_RIBO_OR_DEOXYRIBONUCLEIC_ACIDS_AND_PRODUCING_5_PHOSPHOMONOESTERS	GO_ENDONUCLEASE_ACTIVITY_ACTIVE_WITH_EITHER_RIBO_OR_DEOXYRIBONUCLEIC_ACIDS_AND_PRODUCING_5_PHOSPHOMONOESTERS	Details ...	26	0.712222	2.04586	<0.0001	0.00157787	0.131	2259	tags=54%, list=17%, signal=65%
GO_RIBONUCLEOPROTEIN_COMPLEX_BIOGENESIS	GO_RIBONUCLEOPROTEIN_COMPLEX_BIOGENESIS	Details ...	315	0.535283	2.04564	<0.0001	0.00157826	0.131	3756	tags=59%, list=29%, signal=81%
GO_PROTEIN_LOCALIZATION_TO_CHROMOSOME	GO_PROTEIN_LOCALIZATION_TO_CHROMOSOME	Details ...	34	0.681386	2.04481	<0.0001	0.00157084	0.131	1677	tags=38%, list=13%, signal=44%
GO_MULTI_ORGANISM_METABOLIC_PROCESS	GO_MULTI_ORGANISM_METABOLIC_PROCESS	Details ...	126	0.558331	2.04027	0.00410678	0.00170025	0.141	3927	tags=62%, list=30%, signal=88%
GO_REGULATION_OF_DNA_REPLICATION	GO_REGULATION_OF_DNA_REPLICATION	Details ...	128	0.571572	2.03933	<0.0001	0.00169253	0.142	2022	tags=38%, list=16%, signal=44%
GO_NEGATIVE_REGULATION_OF_PROTEIN_MODIFICATION_BY_SMALL_PROTEIN_CONJUGATION_OR_REMOVAL	GO_NEGATIVE_REGULATION_OF_PROTEIN_MODIFICATION_BY_SMALL_PROTEIN_CONJUGATION_OR_REMOVAL	Details ...	114	0.55863	2.03655	0.00196464	0.00172337	0.144	3244	tags=50%, list=25%, signal=66%
GO_DNA_PACKAGING	GO_DNA_PACKAGING	Details ...	135	0.678808	2.03508	<0.0001	0.00173104	0.146	1240	tags=31%, list=10%, signal=34%
GO_HISTONE_BINDING	GO_HISTONE_BINDING	Details ...	122	0.565891	2.03492	<0.0001	0.00171599	0.146	1499	tags=30%, list=12%, signal=34%
GO_CENTROMERE_COMPLEX_ASSEMBLY	GO_CENTROMERE_COMPLEX_ASSEMBLY	Details ...	34	0.828192	2.03363	<0.0001	0.00174954	0.15	609	tags=41%, list=5%, signal=43%
GO_REGULATION_OF_PROTEIN_INSERTION_INTO_MITOCHONDRIAL_MEMBRANE_INVOLVED_IN_APOPTOTIC_SIGNALING_PATHWAY	GO_REGULATION_OF_PROTEIN_INSERTION_INTO_MITOCHONDRIAL_MEMBRANE_INVOLVED_IN_APOPTOTIC_SIGNALING_PATHWAY	Details ...	25	0.69337	2.03013	<0.0001	0.0018437	0.156	1586	tags=40%, list=12%, signal=45%
GO_MITOTIC_SISTER_CHROMATID_SEGREGATION	GO_MITOTIC_SISTER_CHROMATID_SEGREGATION	Details ...	66	0.828903	2.02377	<0.0001	0.00198686	0.165	506	tags=42%, list=4%, signal=44%
GO_MITOTIC_CELL_CYCLE_CHECKPOINT	GO_MITOTIC_CELL_CYCLE_CHECKPOINT	Details ...	116	0.652582	2.02286	<0.0001	0.00198097	0.166	1420	tags=34%, list=11%, signal=38%
GO_NCRNA_PROCESSING	GO_NCRNA_PROCESSING	Details ...	278	0.5143	2.02132	0.00196078	0.002019	0.169	3787	tags=58%, list=29%, signal=80%
GO_NEGATIVE_REGULATION_OF_CELL_CYCLE_PROCESS	GO_NEGATIVE_REGULATION_OF_CELL_CYCLE_PROCESS	Details ...	170	0.575443	2.02067	<0.0001	0.00201185	0.17	2047	tags=36%, list=16%, signal=42%
GO_SPLICEOSOMAL_COMPLEX	GO_SPLICEOSOMAL_COMPLEX	Details ...	114	0.54498	2.01811	0.00398406	0.00213622	0.18	3027	tags=50%, list=23%, signal=65%
GO_MRNA_METABOLIC_PROCESS	GO_MRNA_METABOLIC_PROCESS	Details ...	427	0.473826	2.01743	<0.0001	0.00213113	0.18	3683	tags=53%, list=28%, signal=72%
GO_SIGNAL_TRANSDUCTION_IN_RESPONSE_TO_DNA_DAMAGE	GO_SIGNAL_TRANSDUCTION_IN_RESPONSE_TO_DNA_DAMAGE	Details ...	82	0.589861	2.01698	<0.0001	0.00212938	0.18	1329	tags=32%, list=10%, signal=35%
GO_PEPTIDYL_LYSINE_MODIFICATION	GO_PEPTIDYL_LYSINE_MODIFICATION	Details ...	233	0.509222	2.01573	<0.0001	0.00218012	0.183	1994	tags=32%, list=15%, signal=37%
GO_PROTEIN_HETEROTETRAMERIZATION	GO_PROTEIN_HETEROTETRAMERIZATION	Details ...	32	0.646734	2.01493	<0.0001	0.00219003	0.187	884	tags=22%, list=7%, signal=23%
GO_RNA_SPLICING	GO_RNA_SPLICING	Details ...	236	0.501485	2.01462	0.002	0.00218528	0.187	3711	tags=56%, list=28%, signal=76%
GO_REGULATION_OF_DOUBLE_STRAND_BREAK_REPAIR	GO_REGULATION_OF_DOUBLE_STRAND_BREAK_REPAIR	Details ...	26	0.776852	2.01423	<0.0001	0.00221137	0.189	437	tags=35%, list=3%, signal=36%
GO_MITOTIC_CYTOKINESIS	GO_MITOTIC_CYTOKINESIS	Details ...	24	0.850766	2.01212	<0.0001	0.00230245	0.195	171	tags=33%, list=1%, signal=34%
GO_BLASTOCYST_DEVELOPMENT	GO_BLASTOCYST_DEVELOPMENT	Details ...	44	0.604608	2.01194	<0.0001	0.0022899	0.195	1254	tags=27%, list=10%, signal=30%
GO_RNA_CATABOLIC_PROCESS	GO_RNA_CATABOLIC_PROCESS	Details ...	185	0.495383	2.00916	0.00411523	0.00239649	0.205	3720	tags=57%, list=29%, signal=79%
GO_REGULATION_OF_HISTONE_METHYLATION	GO_REGULATION_OF_HISTONE_METHYLATION	Details ...	42	0.588245	2.00857	<0.0001	0.00240747	0.207	1790	tags=36%, list=14%, signal=41%
GO_MITOTIC_SPINDLE_ORGANIZATION	GO_MITOTIC_SPINDLE_ORGANIZATION	Details ...	54	0.789697	2.00763	<0.0001	0.00242146	0.208	554	tags=39%, list=4%, signal=40%
GO_REGULATION_OF_TELOMERE_CAPPING	GO_REGULATION_OF_TELOMERE_CAPPING	Details ...	20	0.679623	2.00457	<0.0001	0.00255374	0.215	2589	tags=45%, list=20%, signal=56%
GO_RIBOSOME_BIOGENESIS	GO_RIBOSOME_BIOGENESIS	Details ...	227	0.541516	2.00457	0.00392927	0.00253483	0.215	3927	tags=62%, list=30%, signal=87%
GO_POSITIVE_REGULATION_OF_DNA_BIOSYNTHETIC_PROCESS	GO_POSITIVE_REGULATION_OF_DNA_BIOSYNTHETIC_PROCESS	Details ...	49	0.677615	2.00439	<0.0001	0.00252557	0.215	1749	tags=45%, list=13%, signal=52%
GO_NEGATIVE_REGULATION_OF_CELL_CYCLE_PHASE_TRANSITION	GO_NEGATIVE_REGULATION_OF_CELL_CYCLE_PHASE_TRANSITION	Details ...	115	0.588228	2.00199	<0.0001	0.00260238	0.224	1409	tags=30%, list=11%, signal=33%
GO_POSITIVE_REGULATION_OF_LIGASE_ACTIVITY	GO_POSITIVE_REGULATION_OF_LIGASE_ACTIVITY	Details ...	91	0.590943	2.00146	<0.0001	0.00262269	0.226	3244	tags=55%, list=25%, signal=73%
GO_CHROMOSOME_ORGANIZATION_INVOLVED_IN_MEIOTIC_CELL_CYCLE	GO_CHROMOSOME_ORGANIZATION_INVOLVED_IN_MEIOTIC_CELL_CYCLE	Details ...	27	0.691949	1.99893	<0.0001	0.00270396	0.233	2018	tags=44%, list=15%, signal=52%
GO_RIBONUCLEOPROTEIN_COMPLEX_SUBUNIT_ORGANIZATION	GO_RIBONUCLEOPROTEIN_COMPLEX_SUBUNIT_ORGANIZATION	Details ...	134	0.521742	1.99792	0.00196464	0.00271913	0.235	3897	tags=60%, list=30%, signal=85%
GO_HISTONE_KINASE_ACTIVITY	GO_HISTONE_KINASE_ACTIVITY	Details ...	16	0.851352	1.99734	<0.0001	0.00270488	0.235	1102	tags=50%, list=8%, signal=55%
GO_SUPRAMOLECULAR_FIBER	GO_SUPRAMOLECULAR_FIBER	Details ...	411	0.458	1.9933	<0.0001	0.00283571	0.246	1808	tags=21%, list=14%, signal=24%
GO_NUCLEOTIDE_EXCISION_REPAIR	GO_NUCLEOTIDE_EXCISION_REPAIR	Details ...	99	0.538192	1.993	<0.0001	0.00283791	0.246	2881	tags=47%, list=22%, signal=60%
GO_MEIOTIC_CHROMOSOME_SEGREGATION	GO_MEIOTIC_CHROMOSOME_SEGREGATION	Details ...	34	0.707145	1.99171	<0.0001	0.00284732	0.248	1800	tags=41%, list=14%, signal=48%
GO_POSITIVE_REGULATION_OF_CELL_CYCLE_PROCESS	GO_POSITIVE_REGULATION_OF_CELL_CYCLE_PROCESS	Details ...	195	0.548895	1.99168	<0.0001	0.00282768	0.248	1329	tags=24%, list=10%, signal=26%
GO_REGULATION_OF_HISTONE_H3_K4_METHYLATION	GO_REGULATION_OF_HISTONE_H3_K4_METHYLATION	Details ...	23	0.668722	1.99155	<0.0001	0.00280831	0.248	1790	tags=48%, list=14%, signal=55%
GO_REGULATION_OF_LIGASE_ACTIVITY	GO_REGULATION_OF_LIGASE_ACTIVITY	Details ...	107	0.556327	1.99127	<0.0001	0.00279602	0.249	2708	tags=44%, list=21%, signal=55%
GO_MITOTIC_SPINDLE_ASSEMBLY	GO_MITOTIC_SPINDLE_ASSEMBLY	Details ...	31	0.805788	1.99053	<0.0001	0.00281755	0.252	1014	tags=45%, list=8%, signal=49%
GO_REPLICATION_FORK	GO_REPLICATION_FORK	Details ...	44	0.772697	1.98987	<0.0001	0.00283564	0.256	1409	tags=57%, list=11%, signal=63%
GO_DNA_DEPENDENT_DNA_REPLICATION	GO_DNA_DEPENDENT_DNA_REPLICATION	Details ...	73	0.812419	1.98952	<0.0001	0.00283754	0.257	1420	tags=64%, list=11%, signal=72%
GO_REGULATION_OF_TRANSCRIPTION_INVOLVED_IN_G1_S_TRANSITION_OF_MITOTIC_CELL_CYCLE	GO_REGULATION_OF_TRANSCRIPTION_INVOLVED_IN_G1_S_TRANSITION_OF_MITOTIC_CELL_CYCLE	Details ...	22	0.845652	1.98925	<0.0001	0.00283477	0.258	735	tags=50%, list=6%, signal=53%
GO_MICROTUBULE_ORGANIZING_CENTER_ORGANIZATION	GO_MICROTUBULE_ORGANIZING_CENTER_ORGANIZATION	Details ...	60	0.608052	1.98875	<0.0001	0.00281612	0.258	2244	tags=43%, list=17%, signal=52%
GO_SPINDLE_MIDZONE	GO_SPINDLE_MIDZONE	Details ...	21	0.846729	1.98631	<0.0001	0.00289118	0.264	168	tags=43%, list=1%, signal=43%
GO_CATALYTIC_STEP_2_SPLICEOSOME	GO_CATALYTIC_STEP_2_SPLICEOSOME	Details ...	60	0.592378	1.9829	0.004	0.00297168	0.269	3117	tags=58%, list=24%, signal=76%
GO_MEMBRANE_DISASSEMBLY	GO_MEMBRANE_DISASSEMBLY	Details ...	40	0.703152	1.98047	<0.0001	0.00309969	0.281	1208	tags=40%, list=9%, signal=44%
GO_NEGATIVE_REGULATION_OF_DNA_REPLICATION	GO_NEGATIVE_REGULATION_OF_DNA_REPLICATION	Details ...	39	0.667682	1.97989	<0.0001	0.00309915	0.282	2022	tags=44%, list=16%, signal=51%
GO_NUCLEAR_TRANSCRIBED_MRNA_CATABOLIC_PROCESS_NONSENSE_MEDIATED_DECAY	GO_NUCLEAR_TRANSCRIBED_MRNA_CATABOLIC_PROCESS_NONSENSE_MEDIATED_DECAY	Details ...	109	0.570461	1.97895	0.012766	0.00314204	0.286	4384	tags=72%, list=34%, signal=108%
GO_CHROMOSOME_LOCALIZATION	GO_CHROMOSOME_LOCALIZATION	Details ...	44	0.724292	1.97719	<0.0001	0.00319962	0.291	1627	tags=45%, list=12%, signal=52%
GO_NEGATIVE_REGULATION_OF_CELL_CYCLE	GO_NEGATIVE_REGULATION_OF_CELL_CYCLE	Details ...	345	0.499342	1.97715	<0.0001	0.0031795	0.291	2047	tags=28%, list=16%, signal=33%
GO_SPLICEOSOMAL_TRI_SNRNP_COMPLEX	GO_SPLICEOSOMAL_TRI_SNRNP_COMPLEX	Details ...	24	0.714316	1.97556	<0.0001	0.00320501	0.293	2831	tags=75%, list=22%, signal=96%
GO_POSITIVE_REGULATION_OF_HISTONE_METHYLATION	GO_POSITIVE_REGULATION_OF_HISTONE_METHYLATION	Details ...	28	0.667369	1.97537	<0.0001	0.0031851	0.293	1790	tags=46%, list=14%, signal=54%
GO_NUCLEAR_REPLICATION_FORK	GO_NUCLEAR_REPLICATION_FORK	Details ...	28	0.760051	1.97162	<0.0001	0.00328504	0.297	1409	tags=57%, list=11%, signal=64%
GO_MICROTUBULE_ORGANIZING_CENTER_PART	GO_MICROTUBULE_ORGANIZING_CENTER_PART	Details ...	99	0.539983	1.97143	<0.0001	0.00327438	0.298	2244	tags=39%, list=17%, signal=47%
GO_MITOTIC_DNA_INTEGRITY_CHECKPOINT	GO_MITOTIC_DNA_INTEGRITY_CHECKPOINT	Details ...	81	0.622366	1.97064	<0.0001	0.00327726	0.302	1420	tags=36%, list=11%, signal=40%
GO_TRANSCRIPTION_COUPLED_NUCLEOTIDE_EXCISION_REPAIR	GO_TRANSCRIPTION_COUPLED_NUCLEOTIDE_EXCISION_REPAIR	Details ...	68	0.57439	1.96785	<0.0001	0.00334285	0.306	2881	tags=51%, list=22%, signal=66%
GO_REGULATION_OF_DNA_DEPENDENT_DNA_REPLICATION	GO_REGULATION_OF_DNA_DEPENDENT_DNA_REPLICATION	Details ...	31	0.757579	1.96479	<0.0001	0.0034634	0.313	845	tags=42%, list=6%, signal=45%
GO_CHROMATIN_MODIFICATION	GO_CHROMATIN_MODIFICATION	Details ...	382	0.489969	1.96445	<0.0001	0.00345897	0.314	1701	tags=25%, list=13%, signal=28%
GO_SPERM_EGG_RECOGNITION	GO_SPERM_EGG_RECOGNITION	Details ...	28	0.600708	1.96284	<0.0001	0.00348634	0.317	1749	tags=36%, list=13%, signal=41%
GO_REGULATION_OF_CHROMOSOME_SEGREGATION	GO_REGULATION_OF_CHROMOSOME_SEGREGATION	Details ...	64	0.735895	1.95998	<0.0001	0.00358233	0.327	382	tags=28%, list=3%, signal=29%
GO_GENE_SILENCING	GO_GENE_SILENCING	Details ...	152	0.496087	1.95958	<0.0001	0.00357849	0.327	3041	tags=39%, list=23%, signal=51%
GO_MULTI_ORGANISM_LOCALIZATION	GO_MULTI_ORGANISM_LOCALIZATION	Details ...	60	0.570413	1.95953	0.00189394	0.00355756	0.327	2023	tags=43%, list=16%, signal=51%
GO_SPINDLE_LOCALIZATION	GO_SPINDLE_LOCALIZATION	Details ...	31	0.708888	1.95769	<0.0001	0.00362877	0.331	145	tags=23%, list=1%, signal=23%
GO_MICROTUBULE_END	GO_MICROTUBULE_END	Details ...	15	0.78493	1.95665	<0.0001	0.00365076	0.332	555	tags=33%, list=4%, signal=35%
GO_POSITIVE_REGULATION_OF_CELL_DIVISION	GO_POSITIVE_REGULATION_OF_CELL_DIVISION	Details ...	112	0.533839	1.95478	<0.0001	0.00372283	0.337	176	tags=13%, list=1%, signal=13%
GO_RETROGRADE_VESICLE_MEDIATED_TRANSPORT_GOLGI_TO_ER	GO_RETROGRADE_VESICLE_MEDIATED_TRANSPORT_GOLGI_TO_ER	Details ...	62	0.624219	1.95371	0.00195312	0.0037433	0.342	402	tags=16%, list=3%, signal=17%
GO_RAN_GTPASE_BINDING	GO_RAN_GTPASE_BINDING	Details ...	25	0.663118	1.95246	<0.0001	0.00381951	0.347	2465	tags=56%, list=19%, signal=69%
GO_REGULATION_OF_CYCLIN_DEPENDENT_PROTEIN_KINASE_ACTIVITY	GO_REGULATION_OF_CYCLIN_DEPENDENT_PROTEIN_KINASE_ACTIVITY	Details ...	75	0.569398	1.95143	<0.0001	0.00385019	0.35	505	tags=19%, list=4%, signal=19%
GO_DNA_DEPENDENT_ATPASE_ACTIVITY	GO_DNA_DEPENDENT_ATPASE_ACTIVITY	Details ...	65	0.656121	1.95036	<0.0001	0.00389691	0.355	1430	tags=32%, list=11%, signal=36%
GO_REGULATION_OF_PROTEASOMAL_PROTEIN_CATABOLIC_PROCESS	GO_REGULATION_OF_PROTEASOMAL_PROTEIN_CATABOLIC_PROCESS	Details ...	147	0.473885	1.95012	<0.0001	0.00388983	0.357	2018	tags=25%, list=15%, signal=29%
GO_PROTEIN_DEPOLYMERIZATION	GO_PROTEIN_DEPOLYMERIZATION	Details ...	18	0.734448	1.94857	<0.0001	0.0039275	0.361	726	tags=33%, list=6%, signal=35%
GO_TUBULIN_BINDING	GO_TUBULIN_BINDING	Details ...	191	0.504895	1.94714	<0.0001	0.00400563	0.368	1014	tags=18%, list=8%, signal=19%
GO_MITOTIC_SPINDLE	GO_MITOTIC_SPINDLE	Details ...	40	0.73211	1.94501	<0.0001	0.00412994	0.375	501	tags=33%, list=4%, signal=34%
GO_TRNA_TRANSPORT	GO_TRNA_TRANSPORT	Details ...	31	0.73375	1.94413	0.0019685	0.00415102	0.378	1994	tags=61%, list=15%, signal=72%
GO_DNA_GEOMETRIC_CHANGE	GO_DNA_GEOMETRIC_CHANGE	Details ...	72	0.674105	1.94297	<0.0001	0.00422269	0.385	1430	tags=32%, list=11%, signal=36%
GO_ENDORIBONUCLEASE_ACTIVITY_PRODUCING_5_PHOSPHOMONOESTERS	GO_ENDORIBONUCLEASE_ACTIVITY_PRODUCING_5_PHOSPHOMONOESTERS	Details ...	24	0.709835	1.94259	0.00206612	0.00423745	0.388	2259	tags=54%, list=17%, signal=65%
GO_CENTRIOLE	GO_CENTRIOLE	Details ...	70	0.574993	1.93882	0.00195312	0.0044037	0.404	2244	tags=44%, list=17%, signal=53%
GO_SIGNAL_TRANSDUCTION_BY_P53_CLASS_MEDIATOR	GO_SIGNAL_TRANSDUCTION_BY_P53_CLASS_MEDIATOR	Details ...	103	0.559166	1.93837	<0.0001	0.00441595	0.408	1617	tags=31%, list=12%, signal=35%
GO_NEGATIVE_REGULATION_OF_CELL_DIVISION	GO_NEGATIVE_REGULATION_OF_CELL_DIVISION	Details ...	47	0.743782	1.9381	<0.0001	0.00440296	0.408	382	tags=30%, list=3%, signal=31%
GO_RIBOSOME_ASSEMBLY	GO_RIBOSOME_ASSEMBLY	Details ...	40	0.587832	1.93632	0.00579151	0.00447682	0.411	4518	tags=78%, list=35%, signal=118%
GO_MITOTIC_RECOMBINATION	GO_MITOTIC_RECOMBINATION	Details ...	36	0.812639	1.9331	<0.0001	0.00465452	0.427	1420	tags=64%, list=11%, signal=72%
GO_RIBOSOMAL_SUBUNIT	GO_RIBOSOMAL_SUBUNIT	Details ...	131	0.488829	1.93184	0.0139165	0.00471948	0.435	4421	tags=66%, list=34%, signal=98%
GO_CELL_DIVISION_SITE	GO_CELL_DIVISION_SITE	Details ...	37	0.594242	1.93029	<0.0001	0.00479096	0.44	919	tags=22%, list=7%, signal=23%
GO_PROTEASOME_COMPLEX	GO_PROTEASOME_COMPLEX	Details ...	63	0.500682	1.92959	0.0148148	0.00481486	0.444	3744	tags=63%, list=29%, signal=89%
GO_SOMATIC_DIVERSIFICATION_OF_IMMUNE_RECEPTORS	GO_SOMATIC_DIVERSIFICATION_OF_IMMUNE_RECEPTORS	Details ...	36	0.602065	1.92797	<0.0001	0.00489106	0.448	2650	tags=47%, list=20%, signal=59%
GO_RECIPROCAL_DNA_RECOMBINATION	GO_RECIPROCAL_DNA_RECOMBINATION	Details ...	28	0.717969	1.92644	<0.0001	0.00500329	0.456	2018	tags=50%, list=15%, signal=59%
GO_POSITIVE_REGULATION_OF_MITOCHONDRIAL_OUTER_MEMBRANE_PERMEABILIZATION_INVOLVED_IN_APOPTOTIC_SIGNALING_PATHWAY	GO_POSITIVE_REGULATION_OF_MITOCHONDRIAL_OUTER_MEMBRANE_PERMEABILIZATION_INVOLVED_IN_APOPTOTIC_SIGNALING_PATHWAY	Details ...	32	0.601889	1.92475	<0.0001	0.00510215	0.468	1586	tags=31%, list=12%, signal=35%
GO_NEGATIVE_REGULATION_OF_CHROMATIN_MODIFICATION	GO_NEGATIVE_REGULATION_OF_CHROMATIN_MODIFICATION	Details ...	35	0.609156	1.92471	<0.0001	0.00507973	0.469	1499	tags=31%, list=12%, signal=35%
GO_SOMATIC_CELL_DNA_RECOMBINATION	GO_SOMATIC_CELL_DNA_RECOMBINATION	Details ...	30	0.639324	1.92468	<0.0001	0.00505408	0.469	2650	tags=53%, list=20%, signal=67%
GO_POSITIVE_REGULATION_OF_TELOMERASE_ACTIVITY	GO_POSITIVE_REGULATION_OF_TELOMERASE_ACTIVITY	Details ...	24	0.70925	1.92454	0.0020202	0.00504117	0.47	1749	tags=50%, list=13%, signal=58%
GO_CHROMATIN_ASSEMBLY_OR_DISASSEMBLY	GO_CHROMATIN_ASSEMBLY_OR_DISASSEMBLY	Details ...	128	0.609295	1.92393	<0.0001	0.00504516	0.472	1240	tags=26%, list=10%, signal=28%
GO_REGULATION_OF_PROTEASOMAL_UBIQUITIN_DEPENDENT_PROTEIN_CATABOLIC_PROCESS	GO_REGULATION_OF_PROTEASOMAL_UBIQUITIN_DEPENDENT_PROTEIN_CATABOLIC_PROCESS	Details ...	117	0.502726	1.92287	<0.0001	0.00506569	0.475	2018	tags=26%, list=15%, signal=31%
GO_REGULATION_OF_CELLULAR_PROTEIN_CATABOLIC_PROCESS	GO_REGULATION_OF_CELLULAR_PROTEIN_CATABOLIC_PROCESS	Details ...	222	0.431589	1.91994	<0.0001	0.0052077	0.483	2708	tags=30%, list=21%, signal=37%
GO_CENTROSOME_CYCLE	GO_CENTROSOME_CYCLE	Details ...	34	0.661957	1.91986	0.00203666	0.00518548	0.483	1395	tags=41%, list=11%, signal=46%
GO_HISTONE_PHOSPHORYLATION	GO_HISTONE_PHOSPHORYLATION	Details ...	21	0.808857	1.91874	<0.0001	0.00522202	0.488	1102	tags=48%, list=8%, signal=52%
GO_POSTREPLICATION_REPAIR	GO_POSTREPLICATION_REPAIR	Details ...	43	0.708852	1.91872	<0.0001	0.00520101	0.488	1409	tags=42%, list=11%, signal=47%
GO_NUCLEAR_PERIPHERY	GO_NUCLEAR_PERIPHERY	Details ...	101	0.535277	1.91804	0.00198413	0.00523317	0.49	2147	tags=36%, list=16%, signal=42%
GO_SEX_CHROMOSOME	GO_SEX_CHROMOSOME	Details ...	23	0.686879	1.91773	<0.0001	0.00521549	0.491	3058	tags=65%, list=23%, signal=85%
GO_SINGLE_STRANDED_DNA_BINDING	GO_SINGLE_STRANDED_DNA_BINDING	Details ...	72	0.589699	1.91767	<0.0001	0.00519041	0.491	1691	tags=39%, list=13%, signal=44%
GO_RRNA_METABOLIC_PROCESS	GO_RRNA_METABOLIC_PROCESS	Details ...	188	0.529477	1.9141	0.00811359	0.00543099	0.508	3745	tags=61%, list=29%, signal=84%
GO_DNA_HELICASE_ACTIVITY	GO_DNA_HELICASE_ACTIVITY	Details ...	44	0.734365	1.91217	<0.0001	0.00553349	0.512	1225	tags=34%, list=9%, signal=38%
GO_MRNA_PROCESSING	GO_MRNA_PROCESSING	Details ...	278	0.461707	1.91187	0.00198807	0.00552763	0.516	3654	tags=51%, list=28%, signal=69%
GO_POSITIVE_REGULATION_OF_PROTEIN_MODIFICATION_BY_SMALL_PROTEIN_CONJUGATION_OR_REMOVAL	GO_POSITIVE_REGULATION_OF_PROTEIN_MODIFICATION_BY_SMALL_PROTEIN_CONJUGATION_OR_REMOVAL	Details ...	156	0.487038	1.91155	<0.0001	0.00551409	0.516	2708	tags=37%, list=21%, signal=46%
GO_NUCLEAR_UBIQUITIN_LIGASE_COMPLEX	GO_NUCLEAR_UBIQUITIN_LIGASE_COMPLEX	Details ...	32	0.648309	1.91086	0.00197628	0.00551558	0.518	1723	tags=31%, list=13%, signal=36%
GO_NUCLEOCYTOPLASMIC_TRANSPORTER_ACTIVITY	GO_NUCLEOCYTOPLASMIC_TRANSPORTER_ACTIVITY	Details ...	22	0.690655	1.90936	0.00397614	0.00557058	0.526	2275	tags=59%, list=17%, signal=71%
GO_PROTEIN_UBIQUITINATION_INVOLVED_IN_UBIQUITIN_DEPENDENT_PROTEIN_CATABOLIC_PROCESS	GO_PROTEIN_UBIQUITINATION_INVOLVED_IN_UBIQUITIN_DEPENDENT_PROTEIN_CATABOLIC_PROCESS	Details ...	95	0.520636	1.9091	<0.0001	0.00555243	0.527	2773	tags=36%, list=21%, signal=45%
GO_RNA_POLYMERASE_ACTIVITY	GO_RNA_POLYMERASE_ACTIVITY	Details ...	30	0.626435	1.90896	<0.0001	0.00553373	0.528	2881	tags=47%, list=22%, signal=60%
GO_STRUCTURE_SPECIFIC_DNA_BINDING	GO_STRUCTURE_SPECIFIC_DNA_BINDING	Details ...	96	0.528997	1.90824	0.00199203	0.00555747	0.528	1328	tags=28%, list=10%, signal=31%
GO_REGULATION_OF_CELL_CYCLE_G2_M_PHASE_TRANSITION	GO_REGULATION_OF_CELL_CYCLE_G2_M_PHASE_TRANSITION	Details ...	42	0.665581	1.90806	<0.0001	0.00554348	0.528	1240	tags=36%, list=10%, signal=39%
GO_NEGATIVE_REGULATION_OF_NUCLEAR_DIVISION	GO_NEGATIVE_REGULATION_OF_NUCLEAR_DIVISION	Details ...	39	0.715044	1.90737	<0.0001	0.00554917	0.529	382	tags=26%, list=3%, signal=26%
GO_TERMINATION_OF_RNA_POLYMERASE_II_TRANSCRIPTION	GO_TERMINATION_OF_RNA_POLYMERASE_II_TRANSCRIPTION	Details ...	41	0.609452	1.9066	0.00796813	0.00558992	0.531	3111	tags=59%, list=24%, signal=77%
GO_OOGENESIS	GO_OOGENESIS	Details ...	44	0.587995	1.90637	0.00193424	0.00557893	0.533	1166	tags=23%, list=9%, signal=25%
GO_TRANSCRIPTION_ELONGATION_FROM_RNA_POLYMERASE_II_PROMOTER	GO_TRANSCRIPTION_ELONGATION_FROM_RNA_POLYMERASE_II_PROMOTER	Details ...	74	0.533721	1.90586	0.00186916	0.00557227	0.534	3290	tags=55%, list=25%, signal=74%
GO_3_5_EXONUCLEASE_ACTIVITY	GO_3_5_EXONUCLEASE_ACTIVITY	Details ...	32	0.602994	1.90524	0.00380952	0.00558472	0.536	3707	tags=69%, list=28%, signal=96%
GO_INTERSTRAND_CROSS_LINK_REPAIR	GO_INTERSTRAND_CROSS_LINK_REPAIR	Details ...	27	0.669136	1.90494	<0.0001	0.00558418	0.536	2052	tags=56%, list=16%, signal=66%
GO_NEGATIVE_REGULATION_OF_MITOTIC_NUCLEAR_DIVISION	GO_NEGATIVE_REGULATION_OF_MITOTIC_NUCLEAR_DIVISION	Details ...	30	0.745623	1.90435	0.002	0.00561905	0.539	382	tags=27%, list=3%, signal=27%
GO_POSITIVE_REGULATION_OF_CELL_CYCLE	GO_POSITIVE_REGULATION_OF_CELL_CYCLE	Details ...	271	0.47583	1.90363	<0.0001	0.00565135	0.543	1630	tags=22%, list=13%, signal=24%
GO_HELICASE_ACTIVITY	GO_HELICASE_ACTIVITY	Details ...	116	0.554564	1.90359	<0.0001	0.00563782	0.544	2228	tags=34%, list=17%, signal=41%
GO_METAPHASE_PLATE_CONGRESSION	GO_METAPHASE_PLATE_CONGRESSION	Details ...	33	0.756056	1.90351	<0.0001	0.00561309	0.544	1627	tags=55%, list=12%, signal=62%
GO_REGULATION_OF_TELOMERASE_ACTIVITY	GO_REGULATION_OF_TELOMERASE_ACTIVITY	Details ...	34	0.668402	1.90267	<0.0001	0.00566081	0.547	2018	tags=47%, list=15%, signal=56%
GO_TRANSLESION_SYNTHESIS	GO_TRANSLESION_SYNTHESIS	Details ...	33	0.719213	1.90066	<0.0001	0.00580162	0.557	1409	tags=42%, list=11%, signal=47%
GO_TELOMERE_MAINTENANCE_VIA_RECOMBINATION	GO_TELOMERE_MAINTENANCE_VIA_RECOMBINATION	Details ...	30	0.807443	1.89826	<0.0001	0.00601185	0.567	1409	tags=67%, list=11%, signal=75%
GO_TRNA_PROCESSING	GO_TRNA_PROCESSING	Details ...	75	0.522542	1.89667	0.00191939	0.00611489	0.575	3465	tags=53%, list=27%, signal=72%
GO_CYCLIN_DEPENDENT_PROTEIN_SERINE_THREONINE_KINASE_REGULATOR_ACTIVITY	GO_CYCLIN_DEPENDENT_PROTEIN_SERINE_THREONINE_KINASE_REGULATOR_ACTIVITY	Details ...	22	0.754605	1.89613	<0.0001	0.0061462	0.576	434	tags=32%, list=3%, signal=33%
GO_NEGATIVE_REGULATION_OF_PROTEIN_CATABOLIC_PROCESS	GO_NEGATIVE_REGULATION_OF_PROTEIN_CATABOLIC_PROCESS	Details ...	85	0.49981	1.89417	<0.0001	0.00633402	0.583	1345	tags=16%, list=10%, signal=18%
GO_NEGATIVE_REGULATION_OF_DNA_METABOLIC_PROCESS	GO_NEGATIVE_REGULATION_OF_DNA_METABOLIC_PROCESS	Details ...	86	0.526624	1.89382	<0.0001	0.00634425	0.586	2022	tags=33%, list=16%, signal=38%
GO_POSITIVE_REGULATION_OF_HISTONE_H3_K4_METHYLATION	GO_POSITIVE_REGULATION_OF_HISTONE_H3_K4_METHYLATION	Details ...	16	0.708729	1.89287	<0.0001	0.00637464	0.587	1790	tags=56%, list=14%, signal=65%
GO_NUCLEOSOMAL_DNA_BINDING	GO_NUCLEOSOMAL_DNA_BINDING	Details ...	25	0.725143	1.8919	0.00203252	0.00641057	0.59	1957	tags=56%, list=15%, signal=66%
GO_AMINO_ACID_ACTIVATION	GO_AMINO_ACID_ACTIVATION	Details ...	35	0.614028	1.89086	0.00775194	0.00643884	0.593	2600	tags=51%, list=20%, signal=64%
GO_ESTABLISHMENT_OF_PROTEIN_LOCALIZATION_TO_ENDOPLASMIC_RETICULUM	GO_ESTABLISHMENT_OF_PROTEIN_LOCALIZATION_TO_ENDOPLASMIC_RETICULUM	Details ...	98	0.552211	1.89038	0.0230608	0.00646154	0.599	4598	tags=73%, list=35%, signal=113%
GO_U4_U6_X_U5_TRI_SNRNP_COMPLEX	GO_U4_U6_X_U5_TRI_SNRNP_COMPLEX	Details ...	19	0.691696	1.88892	<0.0001	0.00655928	0.604	3654	tags=84%, list=28%, signal=117%
GO_REGULATION_OF_CENTROSOME_CYCLE	GO_REGULATION_OF_CENTROSOME_CYCLE	Details ...	29	0.687974	1.88826	<0.0001	0.00659047	0.609	2029	tags=59%, list=16%, signal=69%
GO_DNA_STRAND_ELONGATION	GO_DNA_STRAND_ELONGATION	Details ...	28	0.821864	1.88535	<0.0001	0.00679514	0.619	1109	tags=64%, list=9%, signal=70%
GO_REGULATION_OF_MITOCHONDRIAL_OUTER_MEMBRANE_PERMEABILIZATION_INVOLVED_IN_APOPTOTIC_SIGNALING_PATHWAY	GO_REGULATION_OF_MITOCHONDRIAL_OUTER_MEMBRANE_PERMEABILIZATION_INVOLVED_IN_APOPTOTIC_SIGNALING_PATHWAY	Details ...	36	0.560377	1.88509	<0.0001	0.00678742	0.619	2183	tags=36%, list=17%, signal=43%
GO_BINDING_OF_SPERM_TO_ZONA_PELLUCIDA	GO_BINDING_OF_SPERM_TO_ZONA_PELLUCIDA	Details ...	27	0.586639	1.88436	<0.0001	0.00680974	0.621	1749	tags=33%, list=13%, signal=38%
GO_PROTEIN_LOCALIZATION_TO_ENDOPLASMIC_RETICULUM	GO_PROTEIN_LOCALIZATION_TO_ENDOPLASMIC_RETICULUM	Details ...	114	0.505846	1.88426	0.0354906	0.00679145	0.622	4384	tags=65%, list=34%, signal=97%
GO_NUCLEAR_ENVELOPE	GO_NUCLEAR_ENVELOPE	Details ...	317	0.422921	1.88341	<0.0001	0.00684003	0.625	2099	tags=29%, list=16%, signal=34%
GO_CYTOPLASMIC_TRANSLATION	GO_CYTOPLASMIC_TRANSLATION	Details ...	29	0.63698	1.88333	0.0117878	0.00681603	0.626	3068	tags=66%, list=24%, signal=86%
GO_DNA_DAMAGE_RESPONSE_DETECTION_OF_DNA_DAMAGE	GO_DNA_DAMAGE_RESPONSE_DETECTION_OF_DNA_DAMAGE	Details ...	33	0.71848	1.88192	0.002	0.00695842	0.633	1409	tags=48%, list=11%, signal=54%
GO_CHROMATIN_ORGANIZATION	GO_CHROMATIN_ORGANIZATION	Details ...	470	0.469994	1.88078	<0.0001	0.00701557	0.634	1701	tags=24%, list=13%, signal=26%
GO_EXONUCLEASE_ACTIVITY_ACTIVE_WITH_EITHER_RIBO_OR_DEOXYRIBONUCLEIC_ACIDS_AND_PRODUCING_5_PHOSPHOMONOESTERS	GO_EXONUCLEASE_ACTIVITY_ACTIVE_WITH_EITHER_RIBO_OR_DEOXYRIBONUCLEIC_ACIDS_AND_PRODUCING_5_PHOSPHOMONOESTERS	Details ...	32	0.63443	1.88017	0.00192678	0.00703254	0.636	2030	tags=47%, list=16%, signal=55%
GO_RNA_POLYMERASE_COMPLEX	GO_RNA_POLYMERASE_COMPLEX	Details ...	92	0.513998	1.87687	<0.0001	0.00731947	0.645	3290	tags=51%, list=25%, signal=68%
GO_PURINE_NTP_DEPENDENT_HELICASE_ACTIVITY	GO_PURINE_NTP_DEPENDENT_HELICASE_ACTIVITY	Details ...	78	0.525702	1.87645	0.00192678	0.00734929	0.647	4150	tags=65%, list=32%, signal=95%
GO_U12_TYPE_SPLICEOSOMAL_COMPLEX	GO_U12_TYPE_SPLICEOSOMAL_COMPLEX	Details ...	18	0.688275	1.87168	0.0040404	0.00772919	0.663	2723	tags=78%, list=21%, signal=98%
GO_CAJAL_BODY	GO_CAJAL_BODY	Details ...	37	0.596955	1.87147	0.002	0.0077181	0.664	2370	tags=51%, list=18%, signal=63%
GO_DNA_SECONDARY_STRUCTURE_BINDING	GO_DNA_SECONDARY_STRUCTURE_BINDING	Details ...	21	0.732527	1.87121	0.00190114	0.00770572	0.665	1000	tags=48%, list=8%, signal=51%
GO_SYNAPTONEMAL_COMPLEX	GO_SYNAPTONEMAL_COMPLEX	Details ...	21	0.637358	1.87073	0.00396825	0.00770556	0.666	1627	tags=38%, list=12%, signal=43%
GO_DNA_TEMPLATED_TRANSCRIPTION_ELONGATION	GO_DNA_TEMPLATED_TRANSCRIPTION_ELONGATION	Details ...	86	0.519664	1.86996	0.00187617	0.0077372	0.668	3080	tags=51%, list=24%, signal=67%
GO_LARGE_RIBOSOMAL_SUBUNIT	GO_LARGE_RIBOSOMAL_SUBUNIT	Details ...	74	0.51083	1.86859	0.0185567	0.00783195	0.675	4365	tags=66%, list=34%, signal=99%
GO_INTERCELLULAR_BRIDGE	GO_INTERCELLULAR_BRIDGE	Details ...	31	0.640525	1.86693	<0.0001	0.00792408	0.678	947	tags=23%, list=7%, signal=24%
GO_PROTEIN_DNA_COMPLEX_SUBUNIT_ORGANIZATION	GO_PROTEIN_DNA_COMPLEX_SUBUNIT_ORGANIZATION	Details ...	177	0.547858	1.86601	<0.0001	0.00799574	0.686	1499	tags=26%, list=12%, signal=29%
GO_DAMAGED_DNA_BINDING	GO_DAMAGED_DNA_BINDING	Details ...	58	0.598743	1.86563	<0.0001	0.00799433	0.688	1947	tags=45%, list=15%, signal=52%
GO_HOMOLOGOUS_CHROMOSOME_SEGREGATION	GO_HOMOLOGOUS_CHROMOSOME_SEGREGATION	Details ...	24	0.647393	1.86555	<0.0001	0.00797635	0.688	2018	tags=38%, list=15%, signal=44%
GO_CHROMATIN	GO_CHROMATIN	Details ...	343	0.448235	1.86443	0.00189753	0.00803904	0.692	2102	tags=27%, list=16%, signal=32%
GO_REGULATION_OF_CELLULAR_RESPONSE_TO_HEAT	GO_REGULATION_OF_CELLULAR_RESPONSE_TO_HEAT	Details ...	69	0.593082	1.86434	0.00199601	0.00800859	0.692	2450	tags=49%, list=19%, signal=60%
GO_CENTROSOME_DUPLICATION	GO_CENTROSOME_DUPLICATION	Details ...	23	0.619465	1.86197	0.00775194	0.00820894	0.699	2614	tags=48%, list=20%, signal=60%
GO_DNA_TEMPLATED_TRANSCRIPTION_TERMINATION	GO_DNA_TEMPLATED_TRANSCRIPTION_TERMINATION	Details ...	74	0.561526	1.86183	<0.0001	0.00819369	0.699	3519	tags=61%, list=27%, signal=83%
GO_SITE_OF_DOUBLE_STRAND_BREAK	GO_SITE_OF_DOUBLE_STRAND_BREAK	Details ...	19	0.640966	1.86151	<0.0001	0.00821431	0.703	2476	tags=58%, list=19%, signal=71%
GO_NUCLEIC_ACID_PHOSPHODIESTER_BOND_HYDROLYSIS	GO_NUCLEIC_ACID_PHOSPHODIESTER_BOND_HYDROLYSIS	Details ...	178	0.473376	1.85983	<0.0001	0.0083237	0.708	2489	tags=40%, list=19%, signal=49%
GO_MISMATCH_REPAIR	GO_MISMATCH_REPAIR	Details ...	27	0.719566	1.85922	<0.0001	0.00833226	0.709	1627	tags=56%, list=12%, signal=63%
GO_NUCLEAR_TRANSPORT	GO_NUCLEAR_TRANSPORT	Details ...	275	0.410328	1.85747	<0.0001	0.00848136	0.719	3043	tags=39%, list=23%, signal=50%
GO_REGULATION_OF_CYTOSKELETON_ORGANIZATION	GO_REGULATION_OF_CYTOSKELETON_ORGANIZATION	Details ...	379	0.47347	1.85677	<0.0001	0.0085302	0.722	2045	tags=27%, list=16%, signal=32%
GO_POLYSOME	GO_POLYSOME	Details ...	34	0.554028	1.8551	0.00992064	0.00864036	0.724	3756	tags=59%, list=29%, signal=82%
GO_COVALENT_CHROMATIN_MODIFICATION	GO_COVALENT_CHROMATIN_MODIFICATION	Details ...	245	0.448691	1.85425	<0.0001	0.00866224	0.726	2460	tags=29%, list=19%, signal=35%
GO_POSITIVE_REGULATION_OF_MITOTIC_CELL_CYCLE	GO_POSITIVE_REGULATION_OF_MITOTIC_CELL_CYCLE	Details ...	99	0.535687	1.85389	<0.0001	0.00867665	0.728	1932	tags=29%, list=15%, signal=34%
GO_REGULATION_OF_DNA_BIOSYNTHETIC_PROCESS	GO_REGULATION_OF_DNA_BIOSYNTHETIC_PROCESS	Details ...	76	0.550176	1.85326	<0.0001	0.00873226	0.734	2022	tags=37%, list=16%, signal=43%
GO_TRANSLATION_INITIATION_FACTOR_ACTIVITY	GO_TRANSLATION_INITIATION_FACTOR_ACTIVITY	Details ...	29	0.599342	1.85149	0.0119284	0.00890056	0.746	4378	tags=79%, list=34%, signal=119%
GO_STRAND_DISPLACEMENT	GO_STRAND_DISPLACEMENT	Details ...	21	0.805093	1.85071	<0.0001	0.00892559	0.746	1095	tags=57%, list=8%, signal=62%
GO_G1_DNA_DAMAGE_CHECKPOINT	GO_G1_DNA_DAMAGE_CHECKPOINT	Details ...	62	0.57019	1.8494	<0.0001	0.00901439	0.748	1409	tags=32%, list=11%, signal=36%
GO_REGULATION_OF_SISTER_CHROMATID_SEGREGATION	GO_REGULATION_OF_SISTER_CHROMATID_SEGREGATION	Details ...	51	0.685868	1.84843	<0.0001	0.00913776	0.752	382	tags=24%, list=3%, signal=24%
GO_ATP_DEPENDENT_DNA_HELICASE_ACTIVITY	GO_ATP_DEPENDENT_DNA_HELICASE_ACTIVITY	Details ...	30	0.658481	1.84796	<0.0001	0.00917676	0.753	3344	tags=60%, list=26%, signal=81%
GO_REGULATION_OF_CELL_AGING	GO_REGULATION_OF_CELL_AGING	Details ...	25	0.674224	1.8469	<0.0001	0.009239	0.756	1853	tags=44%, list=14%, signal=51%
GO_REPLISOME	GO_REPLISOME	Details ...	22	0.76803	1.84336	0.00206612	0.00960197	0.764	1409	tags=64%, list=11%, signal=71%
GO_REGULATION_OF_CHROMATIN_SILENCING	GO_REGULATION_OF_CHROMATIN_SILENCING	Details ...	15	0.722449	1.84221	<0.0001	0.00969245	0.768	1217	tags=40%, list=9%, signal=44%
GO_ACETYLTRANSFERASE_COMPLEX	GO_ACETYLTRANSFERASE_COMPLEX	Details ...	57	0.567417	1.83894	0.00576923	0.0100338	0.774	3686	tags=67%, list=28%, signal=93%
GO_ATPASE_ACTIVITY	GO_ATPASE_ACTIVITY	Details ...	338	0.417821	1.83602	<0.0001	0.0103393	0.781	2741	tags=32%, list=21%, signal=39%
GO_DNA_REPLICATION_DEPENDENT_NUCLEOSOME_ORGANIZATION	GO_DNA_REPLICATION_DEPENDENT_NUCLEOSOME_ORGANIZATION	Details ...	27	0.600797	1.8344	0.00965251	0.0104797	0.784	1120	tags=26%, list=9%, signal=28%
GO_MICROTUBULE_BUNDLE_FORMATION	GO_MICROTUBULE_BUNDLE_FORMATION	Details ...	39	0.5459	1.83396	0.0019305	0.0104941	0.786	461	tags=10%, list=4%, signal=11%
GO_LIGASE_ACTIVITY_FORMING_CARBON_OXYGEN_BONDS	GO_LIGASE_ACTIVITY_FORMING_CARBON_OXYGEN_BONDS	Details ...	31	0.612353	1.83263	0.00798403	0.0106349	0.795	2600	tags=52%, list=20%, signal=64%
GO_PROTEIN_MODIFICATION_BY_SMALL_PROTEIN_REMOVAL	GO_PROTEIN_MODIFICATION_BY_SMALL_PROTEIN_REMOVAL	Details ...	81	0.442309	1.83221	0.00383877	0.0106431	0.796	2854	tags=36%, list=22%, signal=46%
GO_U2_SNRNP	GO_U2_SNRNP	Details ...	16	0.756824	1.83188	<0.0001	0.0106426	0.796	2801	tags=81%, list=21%, signal=103%
GO_NEURAL_PRECURSOR_CELL_PROLIFERATION	GO_NEURAL_PRECURSOR_CELL_PROLIFERATION	Details ...	53	0.523476	1.83176	<0.0001	0.0106184	0.796	279	tags=11%, list=2%, signal=12%
GO_SPINDLE_CHECKPOINT	GO_SPINDLE_CHECKPOINT	Details ...	23	0.81339	1.83037	<0.0001	0.0108091	0.8	382	tags=39%, list=3%, signal=40%
GO_NEGATIVE_REGULATION_OF_CHROMOSOME_SEGREGATION	GO_NEGATIVE_REGULATION_OF_CHROMOSOME_SEGREGATION	Details ...	25	0.773146	1.82922	0.00197239	0.0108991	0.801	382	tags=32%, list=3%, signal=33%
GO_CYCLIN_DEPENDENT_PROTEIN_KINASE_ACTIVITY	GO_CYCLIN_DEPENDENT_PROTEIN_KINASE_ACTIVITY	Details ...	20	0.66014	1.82831	0.00197239	0.0109578	0.802	845	tags=20%, list=6%, signal=21%
GO_POSITIVE_REGULATION_OF_GENE_EXPRESSION_EPIGENETIC	GO_POSITIVE_REGULATION_OF_GENE_EXPRESSION_EPIGENETIC	Details ...	62	0.490502	1.82672	0.00584795	0.0111654	0.809	1322	tags=21%, list=10%, signal=23%
GO_TRANSCRIPTION_FACTOR_TFIID_COMPLEX	GO_TRANSCRIPTION_FACTOR_TFIID_COMPLEX	Details ...	20	0.657267	1.82581	<0.0001	0.011278	0.815	2460	tags=50%, list=19%, signal=62%
GO_HETEROCHROMATIN	GO_HETEROCHROMATIN	Details ...	48	0.606867	1.82575	0.00408998	0.0112426	0.815	1749	tags=38%, list=13%, signal=43%
GO_SPLICEOSOMAL_COMPLEX_ASSEMBLY	GO_SPLICEOSOMAL_COMPLEX_ASSEMBLY	Details ...	34	0.568981	1.82553	0.00571429	0.0112395	0.815	3629	tags=68%, list=28%, signal=94%
GO_ESTABLISHMENT_OF_SPINDLE_ORIENTATION	GO_ESTABLISHMENT_OF_SPINDLE_ORIENTATION	Details ...	22	0.640498	1.82241	0.00380952	0.0116245	0.823	1808	tags=36%, list=14%, signal=42%
GO_DNA_STRAND_ELONGATION_INVOLVED_IN_DNA_REPLICATION	GO_DNA_STRAND_ELONGATION_INVOLVED_IN_DNA_REPLICATION	Details ...	23	0.859255	1.82176	<0.0001	0.0116374	0.823	1109	tags=78%, list=9%, signal=85%
GO_NUCLEAR_MATRIX	GO_NUCLEAR_MATRIX		80	0.513919	1.82159	0.006	0.0116184	0.823	1143	tags=21%, list=9%, signal=23%
GO_PROTEIN_SERINE_THREONINE_KINASE_ACTIVITY	GO_PROTEIN_SERINE_THREONINE_KINASE_ACTIVITY		346	0.384846	1.82107	<0.0001	0.0116404	0.823	1729	tags=18%, list=13%, signal=20%
GO_POSITIVE_REGULATION_OF_CHROMOSOME_SEGREGATION	GO_POSITIVE_REGULATION_OF_CHROMOSOME_SEGREGATION		19	0.72144	1.81976	<0.0001	0.0118133	0.832	145	tags=21%, list=1%, signal=21%
GO_FEMALE_MEIOTIC_DIVISION	GO_FEMALE_MEIOTIC_DIVISION		18	0.736178	1.81932	<0.0001	0.011838	0.834	835	tags=33%, list=6%, signal=36%
GO_MALE_GAMETE_GENERATION	GO_MALE_GAMETE_GENERATION		300	0.406674	1.81746	<0.0001	0.0120484	0.84	2074	tags=21%, list=16%, signal=24%
GO_REGULATION_OF_GENE_EXPRESSION_EPIGENETIC	GO_REGULATION_OF_GENE_EXPRESSION_EPIGENETIC		172	0.457253	1.81568	<0.0001	0.0122596	0.847	1524	tags=23%, list=12%, signal=26%
GO_BASE_EXCISION_REPAIR	GO_BASE_EXCISION_REPAIR		35	0.609876	1.8122	0.00397614	0.0127023	0.854	2637	tags=60%, list=20%, signal=75%
GO_RESPONSE_TO_UV	GO_RESPONSE_TO_UV		109	0.4838	1.80826	<0.0001	0.0132531	0.864	636	tags=14%, list=5%, signal=14%
GO_G2_DNA_DAMAGE_CHECKPOINT	GO_G2_DNA_DAMAGE_CHECKPOINT		24	0.70672	1.80705	0.00390625	0.013448	0.869	339	tags=29%, list=3%, signal=30%
GO_REGULATION_OF_PROTEIN_MODIFICATION_BY_SMALL_PROTEIN_CONJUGATION_OR_REMOVAL	GO_REGULATION_OF_PROTEIN_MODIFICATION_BY_SMALL_PROTEIN_CONJUGATION_OR_REMOVAL		218	0.434301	1.80271	0.00387597	0.0140794	0.88	2708	tags=35%, list=21%, signal=43%
GO_NUCLEOTIDE_EXCISION_REPAIR_DNA_GAP_FILLING	GO_NUCLEOTIDE_EXCISION_REPAIR_DNA_GAP_FILLING		23	0.725023	1.80246	0.00787402	0.0140772	0.88	1409	tags=52%, list=11%, signal=58%
GO_CHROMOSOME_CONDENSATION	GO_CHROMOSOME_CONDENSATION		21	0.843201	1.80212	<0.0001	0.0140966	0.88	390	tags=48%, list=3%, signal=49%
GO_DNA_BINDING_BENDING	GO_DNA_BINDING_BENDING		19	0.742092	1.80079	0.00199601	0.0143169	0.883	551	tags=26%, list=4%, signal=27%
GO_TRANSFERASE_COMPLEX	GO_TRANSFERASE_COMPLEX		481	0.41359	1.80047	<0.0001	0.0143163	0.883	2901	tags=36%, list=22%, signal=45%
GO_NUCLEOSIDE_MONOPHOSPHATE_BIOSYNTHETIC_PROCESS	GO_NUCLEOSIDE_MONOPHOSPHATE_BIOSYNTHETIC_PROCESS		69	0.473627	1.79806	<0.0001	0.0146782	0.89	1976	tags=35%, list=15%, signal=41%
GO_MICROTUBULE_POLYMERIZATION_OR_DEPOLYMERIZATION	GO_MICROTUBULE_POLYMERIZATION_OR_DEPOLYMERIZATION		29	0.622918	1.79727	0.00204499	0.0147545	0.891	171	tags=21%, list=1%, signal=21%
GO_NEGATIVE_REGULATION_OF_GENE_EXPRESSION_EPIGENETIC	GO_NEGATIVE_REGULATION_OF_GENE_EXPRESSION_EPIGENETIC		80	0.51475	1.79545	0.008	0.0150205	0.893	1524	tags=25%, list=12%, signal=28%
GO_CYTOSOLIC_LARGE_RIBOSOMAL_SUBUNIT	GO_CYTOSOLIC_LARGE_RIBOSOMAL_SUBUNIT		53	0.582262	1.79211	0.0245902	0.0155123	0.899	4102	tags=68%, list=31%, signal=99%
GO_POSITIVE_REGULATION_OF_CELL_CYCLE_ARREST	GO_POSITIVE_REGULATION_OF_CELL_CYCLE_ARREST		71	0.542279	1.79192	<0.0001	0.0154901	0.899	1329	tags=28%, list=10%, signal=31%
GO_NUCLEOSOME_BINDING	GO_NUCLEOSOME_BINDING		35	0.615298	1.7914	0.00591716	0.0155157	0.899	1957	tags=43%, list=15%, signal=50%
GO_MATURATION_OF_5_8S_RRNA	GO_MATURATION_OF_5_8S_RRNA		19	0.728108	1.79059	0.00585938	0.0156506	0.903	2998	tags=89%, list=23%, signal=116%
GO_NEGATIVE_REGULATION_OF_CELL_CYCLE_G1_S_PHASE_TRANSITION	GO_NEGATIVE_REGULATION_OF_CELL_CYCLE_G1_S_PHASE_TRANSITION		79	0.51463	1.78873	0.00200803	0.0159562	0.908	1409	tags=28%, list=11%, signal=31%
GO_SNRNA_METABOLIC_PROCESS	GO_SNRNA_METABOLIC_PROCESS		66	0.515233	1.78675	0.00380228	0.0162517	0.911	3084	tags=52%, list=24%, signal=67%
GO_U2_TYPE_SPLICEOSOMAL_COMPLEX	GO_U2_TYPE_SPLICEOSOMAL_COMPLEX		23	0.598445	1.78616	0.0020202	0.0163031	0.911	4122	tags=74%, list=32%, signal=108%
GO_POSITIVE_REGULATION_OF_CHROMATIN_MODIFICATION	GO_POSITIVE_REGULATION_OF_CHROMATIN_MODIFICATION		70	0.503906	1.78602	<0.0001	0.0162816	0.911	2179	tags=34%, list=17%, signal=41%
GO_ORGANELLE_LOCALIZATION	GO_ORGANELLE_LOCALIZATION		310	0.408997	1.78519	<0.0001	0.0163951	0.912	1846	tags=20%, list=14%, signal=23%
GO_CYTOSOLIC_PART	GO_CYTOSOLIC_PART		183	0.398675	1.78252	0.0102669	0.0168705	0.919	3226	tags=42%, list=25%, signal=54%
GO_SOMATIC_DIVERSIFICATION_OF_IMMUNOGLOBULINS	GO_SOMATIC_DIVERSIFICATION_OF_IMMUNOGLOBULINS		23	0.608811	1.78104	0.00583658	0.0170576	0.922	2650	tags=52%, list=20%, signal=65%
GO_PROTEASOMAL_PROTEIN_CATABOLIC_PROCESS	GO_PROTEASOMAL_PROTEIN_CATABOLIC_PROCESS		205	0.409016	1.77878	0.00591716	0.0174398	0.931	3171	tags=35%, list=24%, signal=46%
GO_NUCLEASE_ACTIVITY	GO_NUCLEASE_ACTIVITY		134	0.436775	1.77842	<0.0001	0.0174507	0.932	2477	tags=39%, list=19%, signal=47%
GO_NCRNA_TRANSCRIPTION	GO_NCRNA_TRANSCRIPTION		71	0.490423	1.77761	0.00368324	0.0175511	0.933	2954	tags=45%, list=23%, signal=58%
GO_ESTABLISHMENT_OF_MITOTIC_SPINDLE_LOCALIZATION	GO_ESTABLISHMENT_OF_MITOTIC_SPINDLE_LOCALIZATION		20	0.701125	1.77681	0.00392927	0.0176576	0.935	1896	tags=50%, list=15%, signal=58%
GO_MICROTUBULE_BASED_MOVEMENT	GO_MICROTUBULE_BASED_MOVEMENT		134	0.487037	1.77676	<0.0001	0.0176138	0.935	2032	tags=22%, list=16%, signal=25%
GO_NUCLEAR_IMPORT	GO_NUCLEAR_IMPORT		116	0.400016	1.77559	<0.0001	0.0177813	0.937	2511	tags=34%, list=19%, signal=42%
GO_POSITIVE_REGULATION_OF_CELLULAR_PROTEIN_CATABOLIC_PROCESS	GO_POSITIVE_REGULATION_OF_CELLULAR_PROTEIN_CATABOLIC_PROCESS		156	0.409237	1.77523	0.00194553	0.0178035	0.937	3400	tags=39%, list=26%, signal=52%
GO_P53_BINDING	GO_P53_BINDING		53	0.510038	1.77348	0.00389105	0.0180759	0.937	2087	tags=32%, list=16%, signal=38%
GO_REGULATION_OF_DNA_TEMPLATED_TRANSCRIPTION_ELONGATION	GO_REGULATION_OF_DNA_TEMPLATED_TRANSCRIPTION_ELONGATION		36	0.491449	1.77244	0.00760456	0.0182564	0.938	2980	tags=42%, list=23%, signal=54%
GO_POSITIVE_REGULATION_OF_MITOTIC_NUCLEAR_DIVISION	GO_POSITIVE_REGULATION_OF_MITOTIC_NUCLEAR_DIVISION		43	0.528736	1.77125	0.00195312	0.0183993	0.939	782	tags=16%, list=6%, signal=17%
GO_REGULATION_OF_CELLULAR_SENESCENCE	GO_REGULATION_OF_CELLULAR_SENESCENCE		19	0.674968	1.76952	<0.0001	0.0186186	0.941	1285	tags=42%, list=10%, signal=47%
GO_SOMATIC_RECOMBINATION_OF_IMMUNOGLOBULIN_GENE_SEGMENTS	GO_SOMATIC_RECOMBINATION_OF_IMMUNOGLOBULIN_GENE_SEGMENTS		18	0.653362	1.76727	0.008	0.0190664	0.946	2650	tags=61%, list=20%, signal=77%
GO_NUCLEAR_TRANSCRIBED_MRNA_CATABOLIC_PROCESS_EXONUCLEOLYTIC	GO_NUCLEAR_TRANSCRIBED_MRNA_CATABOLIC_PROCESS_EXONUCLEOLYTIC		24	0.62017	1.7659	0.00193424	0.0192833	0.948	3363	tags=75%, list=26%, signal=101%
GO_DNA_POLYMERASE_ACTIVITY	GO_DNA_POLYMERASE_ACTIVITY		27	0.627165	1.7659	<0.0001	0.0192269	0.948	1813	tags=44%, list=14%, signal=52%
GO_REGULATION_OF_RNA_STABILITY	GO_REGULATION_OF_RNA_STABILITY		116	0.406314	1.76543	0.00976562	0.0192576	0.948	3744	tags=56%, list=29%, signal=78%
GO_RIBOSOME	GO_RIBOSOME		171	0.422275	1.76199	0.0197628	0.0198881	0.952	4197	tags=58%, list=32%, signal=84%
GO_REGULATION_OF_MEIOTIC_CELL_CYCLE	GO_REGULATION_OF_MEIOTIC_CELL_CYCLE		33	0.586012	1.75943	0.00391389	0.020331	0.955	113	tags=12%, list=1%, signal=12%
GO_ERROR_FREE_TRANSLESION_SYNTHESIS	GO_ERROR_FREE_TRANSLESION_SYNTHESIS		18	0.712641	1.75757	0.0102041	0.0206306	0.957	1409	tags=50%, list=11%, signal=56%
GO_RIBOSOMAL_SMALL_SUBUNIT_ASSEMBLY	GO_RIBOSOMAL_SMALL_SUBUNIT_ASSEMBLY		15	0.643289	1.75666	0.0094162	0.0207397	0.959	4500	tags=87%, list=35%, signal=132%
GO_POSITIVE_REGULATION_OF_DNA_REPLICATION	GO_POSITIVE_REGULATION_OF_DNA_REPLICATION		74	0.494953	1.75396	<0.0001	0.0212527	0.962	2018	tags=34%, list=15%, signal=40%
GO_MALE_MEIOSIS	GO_MALE_MEIOSIS		24	0.59404	1.7539	0.0120968	0.0211984	0.962	835	tags=25%, list=6%, signal=27%
GO_ORGANELLE_ASSEMBLY	GO_ORGANELLE_ASSEMBLY		326	0.399345	1.75194	<0.0001	0.0216102	0.963	2652	tags=27%, list=20%, signal=33%
GO_PEPTIDE_N_ACETYLTRANSFERASE_ACTIVITY	GO_PEPTIDE_N_ACETYLTRANSFERASE_ACTIVITY		36	0.511127	1.75187	0.00959693	0.0215619	0.963	3693	tags=56%, list=28%, signal=77%
GO_GLYCOSYL_COMPOUND_BIOSYNTHETIC_PROCESS	GO_GLYCOSYL_COMPOUND_BIOSYNTHETIC_PROCESS		96	0.43567	1.75154	<0.0001	0.0215735	0.963	2428	tags=35%, list=19%, signal=43%
GO_THYMUS_DEVELOPMENT	GO_THYMUS_DEVELOPMENT		40	0.475853	1.75102	0.00200803	0.0216202	0.963	1996	tags=25%, list=15%, signal=29%
GO_REGULATION_OF_CHROMATIN_ORGANIZATION	GO_REGULATION_OF_CHROMATIN_ORGANIZATION		119	0.447243	1.75081	<0.0001	0.0216055	0.963	2059	tags=27%, list=16%, signal=32%
GO_ENDORIBONUCLEASE_COMPLEX	GO_ENDORIBONUCLEASE_COMPLEX		19	0.619314	1.7504	0.013834	0.02164	0.964	3745	tags=74%, list=29%, signal=103%
GO_SAGA_TYPE_COMPLEX	GO_SAGA_TYPE_COMPLEX		23	0.568866	1.74899	0.0168224	0.0219156	0.965	3618	tags=65%, list=28%, signal=90%
GO_DNA_DIRECTED_DNA_POLYMERASE_ACTIVITY	GO_DNA_DIRECTED_DNA_POLYMERASE_ACTIVITY		20	0.671772	1.74432	0.00976562	0.0229154	0.971	1813	tags=50%, list=14%, signal=58%
GO_REGULATION_OF_CELL_CYCLE_ARREST	GO_REGULATION_OF_CELL_CYCLE_ARREST		89	0.499855	1.74158	<0.0001	0.0234389	0.975	1329	tags=25%, list=10%, signal=27%
GO_DEOXYRIBONUCLEOTIDE_METABOLIC_PROCESS	GO_DEOXYRIBONUCLEOTIDE_METABOLIC_PROCESS		29	0.597378	1.74071	0.00773694	0.0235629	0.976	531	tags=28%, list=4%, signal=29%
GO_NEGATIVE_REGULATION_OF_HISTONE_MODIFICATION	GO_NEGATIVE_REGULATION_OF_HISTONE_MODIFICATION		27	0.585242	1.73893	0.0093985	0.023939	0.976	1499	tags=30%, list=12%, signal=33%
GO_REGULATION_OF_GENE_SILENCING	GO_REGULATION_OF_GENE_SILENCING		39	0.480547	1.73762	0.0120724	0.0241841	0.977	1217	tags=18%, list=9%, signal=20%
GO_RNA_PHOSPHODIESTER_BOND_HYDROLYSIS_ENDONUCLEOLYTIC	GO_RNA_PHOSPHODIESTER_BOND_HYDROLYSIS_ENDONUCLEOLYTIC		44	0.520495	1.73732	0.00571429	0.0242029	0.977	2336	tags=43%, list=18%, signal=52%
GO_PROTEIN_DNA_COMPLEX	GO_PROTEIN_DNA_COMPLEX		127	0.532173	1.73373	0.00582524	0.0250115	0.98	1409	tags=24%, list=11%, signal=26%
GO_CENTROSOME_LOCALIZATION	GO_CENTROSOME_LOCALIZATION		15	0.671792	1.73343	0.00601202	0.0250244	0.98	1761	tags=40%, list=14%, signal=46%
GO_OOCYTE_DIFFERENTIATION	GO_OOCYTE_DIFFERENTIATION		28	0.617598	1.73149	0.00587084	0.0254587	0.98	1031	tags=25%, list=8%, signal=27%
GO_NUCLEAR_TRANSCRIBED_MRNA_CATABOLIC_PROCESS_DEADENYLATION_DEPENDENT_DECAY	GO_NUCLEAR_TRANSCRIBED_MRNA_CATABOLIC_PROCESS_DEADENYLATION_DEPENDENT_DECAY		43	0.502133	1.72978	0.0148423	0.0258353	0.98	3385	tags=58%, list=26%, signal=78%
GO_REGULATION_OF_CENTROSOME_DUPLICATION	GO_REGULATION_OF_CENTROSOME_DUPLICATION		23	0.586485	1.72972	0.00790514	0.0257851	0.98	2029	tags=52%, list=16%, signal=62%
GO_REGULATION_OF_CELL_CYCLE_G1_S_PHASE_TRANSITION	GO_REGULATION_OF_CELL_CYCLE_G1_S_PHASE_TRANSITION		115	0.464276	1.72907	<0.0001	0.0258675	0.98	2018	tags=30%, list=15%, signal=36%
GO_SINGLE_FERTILIZATION	GO_SINGLE_FERTILIZATION		73	0.430801	1.72803	0.00641026	0.0260827	0.981	2189	tags=25%, list=17%, signal=29%
GO_CHROMATIN_BINDING	GO_CHROMATIN_BINDING		341	0.415306	1.72709	0.00383877	0.0262712	0.982	2588	tags=32%, list=20%, signal=39%
GO_REGULATION_OF_PROTEIN_CATABOLIC_PROCESS	GO_REGULATION_OF_PROTEIN_CATABOLIC_PROCESS		319	0.371728	1.72583	<0.0001	0.0265364	0.986	2723	tags=27%, list=21%, signal=33%
GO_CELLULAR_RESPONSE_TO_HEAT	GO_CELLULAR_RESPONSE_TO_HEAT		30	0.611297	1.72249	0.00197628	0.0274431	0.987	2258	tags=43%, list=17%, signal=52%
GO_FEMALE_GAMETE_GENERATION	GO_FEMALE_GAMETE_GENERATION		71	0.48503	1.72184	0.0019802	0.0275197	0.987	2018	tags=24%, list=15%, signal=28%
GO_GAMETE_GENERATION	GO_GAMETE_GENERATION		380	0.37602	1.72001	<0.0001	0.027918	0.988	2074	tags=20%, list=16%, signal=23%
GO_POSITIVE_REGULATION_OF_CELL_CYCLE_PHASE_TRANSITION	GO_POSITIVE_REGULATION_OF_CELL_CYCLE_PHASE_TRANSITION		49	0.53713	1.71993	0.00582524	0.0278593	0.988	1240	tags=24%, list=10%, signal=27%
GO_NUCLEOTIDE_EXCISION_REPAIR_DNA_INCISION	GO_NUCLEOTIDE_EXCISION_REPAIR_DNA_INCISION		37	0.573397	1.71923	0.00414079	0.0279548	0.988	1655	tags=35%, list=13%, signal=40%
GO_REGULATION_OF_MEIOTIC_NUCLEAR_DIVISION	GO_REGULATION_OF_MEIOTIC_NUCLEAR_DIVISION		24	0.629763	1.71863	0.00390625	0.0280176	0.988	1051	tags=21%, list=8%, signal=23%
GO_REGULATION_OF_NUCLEASE_ACTIVITY	GO_REGULATION_OF_NUCLEASE_ACTIVITY		21	0.60653	1.71722	0.0129032	0.0283593	0.989	2311	tags=48%, list=18%, signal=58%
GO_PEPTIDYL_SERINE_MODIFICATION	GO_PEPTIDYL_SERINE_MODIFICATION		125	0.390638	1.7165	<0.0001	0.0285265	0.991	1729	tags=19%, list=13%, signal=22%
GO_EXOSOME_RNASE_COMPLEX_	GO_EXOSOME_RNASE_COMPLEX_		15	0.616527	1.71327	0.00394477	0.0294213	0.991	3084	tags=67%, list=24%, signal=87%
GO_NUCLEAR_MEMBRANE	GO_NUCLEAR_MEMBRANE		204	0.380094	1.71312	<0.0001	0.0293966	0.991	2358	tags=29%, list=18%, signal=35%
GO_TRANSCRIPTION_FROM_RNA_POLYMERASE_III_PROMOTER	GO_TRANSCRIPTION_FROM_RNA_POLYMERASE_III_PROMOTER		34	0.530022	1.71181	0.0113852	0.0297491	0.992	2683	tags=44%, list=21%, signal=55%
GO_POSITIVE_REGULATION_OF_NUCLEAR_DIVISION	GO_POSITIVE_REGULATION_OF_NUCLEAR_DIVISION		53	0.488639	1.7103	0.0060241	0.030111	0.992	1217	tags=17%, list=9%, signal=19%
GO_DNA_REPAIR_COMPLEX	GO_DNA_REPAIR_COMPLEX		31	0.601399	1.71026	0.011976	0.0300505	0.992	3173	tags=58%, list=24%, signal=77%
GO_CYTOSOLIC_RIBOSOME	GO_CYTOSOLIC_RIBOSOME		98	0.477656	1.70792	0.0673469	0.0306619	0.993	4384	tags=67%, list=34%, signal=101%
GO_DNA_REPLICATION_INITIATION	GO_DNA_REPLICATION_INITIATION		21	0.914673	1.70788	<0.0001	0.0305897	0.993	224	tags=76%, list=2%, signal=77%
GO_RNA_METHYLATION	GO_RNA_METHYLATION		28	0.560799	1.70776	0.0252427	0.0305505	0.993	3343	tags=61%, list=26%, signal=81%
GO_DENDRITIC_SPINE_DEVELOPMENT	GO_DENDRITIC_SPINE_DEVELOPMENT		17	0.645187	1.70504	0.00811359	0.0312448	0.993	1853	tags=41%, list=14%, signal=48%
GO_DNA_LIGATION	GO_DNA_LIGATION		15	0.674678	1.70487	0.0155945	0.0312331	0.993	1024	tags=33%, list=8%, signal=36%
GO_RNA_3_END_PROCESSING	GO_RNA_3_END_PROCESSING		64	0.490411	1.70406	0.0218688	0.0313974	0.993	3482	tags=58%, list=27%, signal=79%
GO_POSITIVE_REGULATION_OF_ORGANELLE_ORGANIZATION	GO_POSITIVE_REGULATION_OF_ORGANELLE_ORGANIZATION		444	0.377771	1.7039	<0.0001	0.0313637	0.993	2185	tags=25%, list=17%, signal=30%
GO_SNRNA_BINDING	GO_SNRNA_BINDING		25	0.589785	1.70238	0.0196464	0.0317195	0.993	1545	tags=44%, list=12%, signal=50%
GO_INTRINSIC_APOPTOTIC_SIGNALING_PATHWAY_IN_RESPONSE_TO_DNA_DAMAGE	GO_INTRINSIC_APOPTOTIC_SIGNALING_PATHWAY_IN_RESPONSE_TO_DNA_DAMAGE		62	0.518823	1.70006	0.00404858	0.0322962	0.994	821	tags=23%, list=6%, signal=24%
GO_MLL1_2_COMPLEX	GO_MLL1_2_COMPLEX		23	0.593957	1.69922	0.0212355	0.0324956	0.994	3344	tags=48%, list=26%, signal=64%
GO_NEUROBLAST_PROLIFERATION	GO_NEUROBLAST_PROLIFERATION		22	0.580024	1.69807	0.0121704	0.0327534	0.994	43	tags=9%, list=0%, signal=9%
GO_GERM_CELL_DEVELOPMENT	GO_GERM_CELL_DEVELOPMENT		131	0.414576	1.69721	<0.0001	0.0329696	0.994	2270	tags=25%, list=17%, signal=30%
GO_ANTEROGRADE_AXONAL_TRANSPORT	GO_ANTEROGRADE_AXONAL_TRANSPORT		17	0.574581	1.69718	0.0200803	0.0328928	0.994	585	tags=12%, list=4%, signal=12%
GO_SEXUAL_REPRODUCTION	GO_SEXUAL_REPRODUCTION		481	0.350686	1.69568	<0.0001	0.0333055	0.994	2074	tags=19%, list=16%, signal=22%
GO_NIK_NF_KAPPAB_SIGNALING	GO_NIK_NF_KAPPAB_SIGNALING		76	0.450048	1.69139	0.0294695	0.0346644	0.994	3868	tags=57%, list=30%, signal=80%
GO_REGULATION_OF_TRANSLATIONAL_INITIATION	GO_REGULATION_OF_TRANSLATIONAL_INITIATION		59	0.436672	1.68577	0.0251451	0.0364512	0.994	3706	tags=58%, list=28%, signal=80%
GO_REGULATION_OF_ESTABLISHMENT_OF_PLANAR_POLARITY	GO_REGULATION_OF_ESTABLISHMENT_OF_PLANAR_POLARITY		95	0.425197	1.68501	0.0164609	0.0366057	0.994	3744	tags=53%, list=29%, signal=73%
GO_PCG_PROTEIN_COMPLEX	GO_PCG_PROTEIN_COMPLEX		37	0.579195	1.68445	0.0162933	0.0367443	0.995	1509	tags=35%, list=12%, signal=40%
GO_DEOXYRIBONUCLEASE_ACTIVITY	GO_DEOXYRIBONUCLEASE_ACTIVITY		51	0.475397	1.68412	0.00393701	0.0367735	0.995	2052	tags=41%, list=16%, signal=49%
GO_RIBONUCLEOPROTEIN_GRANULE	GO_RIBONUCLEOPROTEIN_GRANULE		105	0.408289	1.68041	0.0164948	0.038001	0.995	3649	tags=47%, list=28%, signal=64%
GO_HISTONE_DEACETYLASE_BINDING	GO_HISTONE_DEACETYLASE_BINDING		89	0.456402	1.6791	0.00393701	0.0383419	0.995	2222	tags=33%, list=17%, signal=39%
GO_PEPTIDYL_THREONINE_MODIFICATION	GO_PEPTIDYL_THREONINE_MODIFICATION		40	0.448719	1.67821	0.0197239	0.0385498	0.995	1327	tags=18%, list=10%, signal=19%
GO_REGULATION_OF_CELL_CYCLE_CHECKPOINT	GO_REGULATION_OF_CELL_CYCLE_CHECKPOINT		25	0.631485	1.67733	0.00784314	0.0387864	0.995	1911	tags=52%, list=15%, signal=61%
GO_STRUCTURAL_CONSTITUENT_OF_RIBOSOME	GO_STRUCTURAL_CONSTITUENT_OF_RIBOSOME		162	0.383607	1.67441	0.0482897	0.0397986	0.995	3927	tags=52%, list=30%, signal=73%
GO_RNA_PHOSPHODIESTER_BOND_HYDROLYSIS_EXONUCLEOLYTIC	GO_RNA_PHOSPHODIESTER_BOND_HYDROLYSIS_EXONUCLEOLYTIC		22	0.583009	1.67381	0.0117878	0.0399088	0.995	3707	tags=68%, list=28%, signal=95%
GO_RNA_METHYLTRANSFERASE_ACTIVITY	GO_RNA_METHYLTRANSFERASE_ACTIVITY		24	0.589396	1.67186	0.0253411	0.0405369	0.995	3343	tags=67%, list=26%, signal=90%
GO_GMP_METABOLIC_PROCESS	GO_GMP_METABOLIC_PROCESS		17	0.536066	1.67136	0.0229885	0.0406217	0.995	1789	tags=41%, list=14%, signal=48%
GO_NUCLEOBASE_CONTAINING_SMALL_MOLECULE_INTERCONVERSION	GO_NUCLEOBASE_CONTAINING_SMALL_MOLECULE_INTERCONVERSION		17	0.715957	1.67033	0.0117188	0.0409149	0.995	980	tags=29%, list=8%, signal=32%
GO_PROTEIN_UBIQUITINATION	GO_PROTEIN_UBIQUITINATION		401	0.354854	1.66727	<0.0001	0.042002	0.995	2779	tags=28%, list=21%, signal=35%
GO_MRNA_3_END_PROCESSING	GO_MRNA_3_END_PROCESSING		47	0.489511	1.66689	0.0201207	0.0420571	0.995	3440	tags=51%, list=26%, signal=69%
GO_SMALL_RIBOSOMAL_SUBUNIT	GO_SMALL_RIBOSOMAL_SUBUNIT		57	0.468897	1.66616	0.0437376	0.0422144	0.995	4598	tags=70%, list=35%, signal=108%
GO_NUCLEAR_HETEROCHROMATIN	GO_NUCLEAR_HETEROCHROMATIN		22	0.637561	1.66157	0.0175781	0.0439818	0.997	1984	tags=50%, list=15%, signal=59%
GO_CORTICAL_CYTOSKELETON_ORGANIZATION	GO_CORTICAL_CYTOSKELETON_ORGANIZATION		32	0.571068	1.65925	0.0077821	0.0447851	0.998	277	tags=13%, list=2%, signal=13%
GO_REGULATION_OF_MRNA_3_END_PROCESSING	GO_REGULATION_OF_MRNA_3_END_PROCESSING		26	0.548608	1.65738	0.00967118	0.0453677	0.998	813	tags=27%, list=6%, signal=29%
GO_DNA_DIRECTED_RNA_POLYMERASE_II_HOLOENZYME	GO_DNA_DIRECTED_RNA_POLYMERASE_II_HOLOENZYME		74	0.456044	1.65698	0.0075188	0.0454485	0.998	3290	tags=50%, list=25%, signal=67%
GO_ERROR_PRONE_TRANSLESION_SYNTHESIS	GO_ERROR_PRONE_TRANSLESION_SYNTHESIS		17	0.763352	1.65672	0.0185185	0.0454404	0.998	1409	tags=53%, list=11%, signal=59%
GO_POSITIVE_REGULATION_OF_DNA_RECOMBINATION	GO_POSITIVE_REGULATION_OF_DNA_RECOMBINATION		17	0.576805	1.65604	0.0161616	0.0456324	0.998	601	tags=24%, list=5%, signal=25%
GO_RESPONSE_TO_IONIZING_RADIATION	GO_RESPONSE_TO_IONIZING_RADIATION		119	0.476104	1.65532	0.00767754	0.0458496	0.998	1455	tags=26%, list=11%, signal=29%
GO_CYTOSOLIC_SMALL_RIBOSOMAL_SUBUNIT	GO_CYTOSOLIC_SMALL_RIBOSOMAL_SUBUNIT		40	0.530556	1.65462	0.0608519	0.0459921	0.998	4598	tags=75%, list=35%, signal=116%
GO_PRERIBOSOME	GO_PRERIBOSOME		37	0.595225	1.64969	0.0392157	0.0478984	0.998	2985	tags=59%, list=23%, signal=77%
GO_SNORNA_BINDING	GO_SNORNA_BINDING		16	0.652535	1.64758	0.0292969	0.0487448	0.998	1590	tags=50%, list=12%, signal=57%
GO_REGULATION_OF_MEMBRANE_PERMEABILITY	GO_REGULATION_OF_MEMBRANE_PERMEABILITY		58	0.451903	1.64693	0.00628931	0.04893	0.998	2183	tags=28%, list=17%, signal=33%
GO_POSTTRANSCRIPTIONAL_REGULATION_OF_GENE_EXPRESSION	GO_POSTTRANSCRIPTIONAL_REGULATION_OF_GENE_EXPRESSION		337	0.346635	1.64672	0.0135659	0.0489007	0.998	3749	tags=48%, list=29%, signal=66%
GO_DENDRITIC_SPINE_ORGANIZATION	GO_DENDRITIC_SPINE_ORGANIZATION		15	0.618055	1.64659	0.0265306	0.0488408	0.998	596	tags=20%, list=5%, signal=21%
GO_NUCLEOBASE_CONTAINING_COMPOUND_KINASE_ACTIVITY	GO_NUCLEOBASE_CONTAINING_COMPOUND_KINASE_ACTIVITY		34	0.48723	1.64556	0.0176125	0.0492652	0.998	2186	tags=38%, list=17%, signal=46%
GO_HISTONE_UBIQUITINATION	GO_HISTONE_UBIQUITINATION		27	0.50345	1.64555	0.0333333	0.0491507	0.998	2774	tags=41%, list=21%, signal=52%
GO_RIBONUCLEOPROTEIN_COMPLEX_BINDING	GO_RIBONUCLEOPROTEIN_COMPLEX_BINDING		66	0.421862	1.64524	0.0211538	0.0491866	0.998	2841	tags=39%, list=22%, signal=50%
GO_PROTEIN_SERINE_THREONINE_TYROSINE_KINASE_ACTIVITY	GO_PROTEIN_SERINE_THREONINE_TYROSINE_KINASE_ACTIVITY		36	0.510708	1.64459	0.00974659	0.0493554	0.998	1480	tags=22%, list=11%, signal=25%
GO_RIBOSOMAL_LARGE_SUBUNIT_BIOGENESIS	GO_RIBOSOMAL_LARGE_SUBUNIT_BIOGENESIS		35	0.536658	1.6445	0.0511811	0.0492845	0.998	3897	tags=57%, list=30%, signal=81%
GO_TBP_CLASS_PROTEIN_BINDING	GO_TBP_CLASS_PROTEIN_BINDING		18	0.554276	1.64428	0.0307377	0.0492733	0.998	3162	tags=61%, list=24%, signal=81%
GO_ESTABLISHMENT_OF_MITOTIC_SPINDLE_ORIENTATION	GO_ESTABLISHMENT_OF_MITOTIC_SPINDLE_ORIENTATION		16	0.642724	1.6395	0.0199601	0.0513618	0.998	1808	tags=44%, list=14%, signal=51%
GO_SYNAPSIS	GO_SYNAPSIS		17	0.605914	1.63708	0.0157791	0.0524474	0.999	1800	tags=29%, list=14%, signal=34%
GO_ENDORIBONUCLEASE_ACTIVITY	GO_ENDORIBONUCLEASE_ACTIVITY		37	0.491782	1.63415	0.0179641	0.0537865	0.999	1147	tags=24%, list=9%, signal=27%
GO_HISTONE_METHYLTRANSFERASE_ACTIVITY	GO_HISTONE_METHYLTRANSFERASE_ACTIVITY		42	0.511916	1.63052	0.0352941	0.0553669	0.999	1625	tags=21%, list=12%, signal=24%
GO_CYTOPLASMIC_MRNA_PROCESSING_BODY	GO_CYTOPLASMIC_MRNA_PROCESSING_BODY		47	0.449289	1.63048	0.0268199	0.0552694	0.999	3554	tags=49%, list=27%, signal=67%
GO_CULLIN_RING_UBIQUITIN_LIGASE_COMPLEX	GO_CULLIN_RING_UBIQUITIN_LIGASE_COMPLEX		81	0.422179	1.62973	0.0040404	0.0554643	0.999	1723	tags=20%, list=13%, signal=23%
GO_MITOCHONDRIAL_RNA_METABOLIC_PROCESS	GO_MITOCHONDRIAL_RNA_METABOLIC_PROCESS		18	0.573252	1.62959	0.0228137	0.0554028	0.999	3150	tags=44%, list=24%, signal=59%
GO_PROTEIN_LOCALIZATION_TO_ORGANELLE	GO_PROTEIN_LOCALIZATION_TO_ORGANELLE		455	0.316771	1.62899	0.00399202	0.0555824	0.999	3649	tags=39%, list=28%, signal=52%
GO_INTRINSIC_APOPTOTIC_SIGNALING_PATHWAY	GO_INTRINSIC_APOPTOTIC_SIGNALING_PATHWAY		128	0.44366	1.6273	0.00608519	0.0563102	0.999	2588	tags=33%, list=20%, signal=41%
GO_THIOL_DEPENDENT_UBIQUITIN_SPECIFIC_PROTEASE_ACTIVITY	GO_THIOL_DEPENDENT_UBIQUITIN_SPECIFIC_PROTEASE_ACTIVITY		52	0.424197	1.62558	0.0178218	0.0569799	0.999	2409	tags=31%, list=18%, signal=38%
GO_AMIDE_BIOSYNTHETIC_PROCESS	GO_AMIDE_BIOSYNTHETIC_PROCESS		358	0.350066	1.62444	0.0135659	0.0574744	0.999	3720	tags=46%, list=29%, signal=63%
GO_MACROMOLECULE_METHYLATION	GO_MACROMOLECULE_METHYLATION		129	0.397113	1.6243	0.00957854	0.0574171	0.999	3343	tags=39%, list=26%, signal=52%
GO_PROTEIN_LOCALIZATION_TO_CYTOSKELETON	GO_PROTEIN_LOCALIZATION_TO_CYTOSKELETON		22	0.579588	1.62393	0.0197239	0.0574629	0.999	920	tags=23%, list=7%, signal=24%
GO_RECEPTOR_SIGNALING_PROTEIN_SERINE_THREONINE_KINASE_ACTIVITY	GO_RECEPTOR_SIGNALING_PROTEIN_SERINE_THREONINE_KINASE_ACTIVITY		84	0.404615	1.62048	0.0040404	0.0591334	0.999	2836	tags=33%, list=22%, signal=42%
GO_PEPTIDYL_CYSTEINE_MODIFICATION	GO_PEPTIDYL_CYSTEINE_MODIFICATION		15	0.624836	1.61905	0.0295359	0.0597484	0.999	1978	tags=33%, list=15%, signal=39%
GO_HISTONE_H4_ACETYLATION	GO_HISTONE_H4_ACETYLATION		35	0.470195	1.61843	0.0212355	0.059928	0.999	3112	tags=46%, list=24%, signal=60%
GO_PROTEIN_CATABOLIC_PROCESS	GO_PROTEIN_CATABOLIC_PROCESS		409	0.345297	1.61825	0.00189036	0.0598867	0.999	2851	tags=29%, list=22%, signal=36%
GO_VIRAL_LIFE_CYCLE	GO_VIRAL_LIFE_CYCLE		254	0.361039	1.61698	0.0102881	0.0604526	0.999	3069	tags=37%, list=24%, signal=47%
GO_CELLULAR_PROCESS_INVOLVED_IN_REPRODUCTION_IN_MULTICELLULAR_ORGANISM	GO_CELLULAR_PROCESS_INVOLVED_IN_REPRODUCTION_IN_MULTICELLULAR_ORGANISM		166	0.366454	1.61575	<0.0001	0.0609243	0.999	2270	tags=22%, list=17%, signal=26%
GO_RNA_PHOSPHODIESTER_BOND_HYDROLYSIS	GO_RNA_PHOSPHODIESTER_BOND_HYDROLYSIS		85	0.444673	1.61525	0.0077821	0.0610221	0.999	2336	tags=36%, list=18%, signal=44%
GO_NUCLEOLAR_PART	GO_NUCLEOLAR_PART		47	0.523941	1.6151	0.0386847	0.060967	0.999	2259	tags=47%, list=17%, signal=56%
GO_REGULATION_OF_TRANSCRIPTION_FROM_RNA_POLYMERASE_I_PROMOTER	GO_REGULATION_OF_TRANSCRIPTION_FROM_RNA_POLYMERASE_I_PROMOTER		18	0.586796	1.61292	0.024948	0.061965	0.999	1957	tags=44%, list=15%, signal=52%
GO_MACROMOLECULAR_COMPLEX_DISASSEMBLY	GO_MACROMOLECULAR_COMPLEX_DISASSEMBLY		129	0.404411	1.6127	0.0186567	0.0619215	0.999	2542	tags=29%, list=20%, signal=36%
GO_ANTIGEN_PROCESSING_AND_PRESENTATION_OF_PEPTIDE_OR_POLYSACCHARIDE_ANTIGEN_VIA_MHC_CLASS_II	GO_ANTIGEN_PROCESSING_AND_PRESENTATION_OF_PEPTIDE_OR_POLYSACCHARIDE_ANTIGEN_VIA_MHC_CLASS_II		78	0.558269	1.61186	0.0157791	0.0622803	0.999	563	tags=15%, list=4%, signal=16%
GO_CHROMATIN_DNA_BINDING	GO_CHROMATIN_DNA_BINDING		66	0.437403	1.61181	0.0116732	0.0621636	0.999	1957	tags=29%, list=15%, signal=34%
GO_90S_PRERIBOSOME	GO_90S_PRERIBOSOME		19	0.617538	1.60919	0.0262664	0.0633941	0.999	2884	tags=68%, list=22%, signal=88%
GO_RNA_POLYMERASE_II_REPRESSING_TRANSCRIPTION_FACTOR_BINDING	GO_RNA_POLYMERASE_II_REPRESSING_TRANSCRIPTION_FACTOR_BINDING		19	0.590081	1.60911	0.022	0.0633127	0.999	1230	tags=32%, list=9%, signal=35%
GO_MITOCHONDRIAL_MEMBRANE_ORGANIZATION	GO_MITOCHONDRIAL_MEMBRANE_ORGANIZATION		74	0.39559	1.60866	0.0102881	0.0633796	0.999	3708	tags=42%, list=28%, signal=58%
GO_REGULATION_OF_ESTABLISHMENT_OF_PROTEIN_LOCALIZATION_TO_MITOCHONDRION	GO_REGULATION_OF_ESTABLISHMENT_OF_PROTEIN_LOCALIZATION_TO_MITOCHONDRION		92	0.397099	1.60847	0.00403226	0.0633297	0.999	1624	tags=21%, list=12%, signal=23%
GO_ESTABLISHMENT_OF_PROTEIN_LOCALIZATION_TO_ORGANELLE	GO_ESTABLISHMENT_OF_PROTEIN_LOCALIZATION_TO_ORGANELLE		308	0.310124	1.6081	0.0175097	0.0634	0.999	3614	tags=41%, list=28%, signal=55%
GO_RNA_CAPPING	GO_RNA_CAPPING		32	0.511079	1.60678	0.0300752	0.0639341	0.999	3343	tags=50%, list=26%, signal=67%
GO_ENDODEOXYRIBONUCLEASE_ACTIVITY	GO_ENDODEOXYRIBONUCLEASE_ACTIVITY		36	0.487083	1.60661	0.0141414	0.0638831	0.999	2475	tags=50%, list=19%, signal=62%
GO_CELLULAR_COMPONENT_DISASSEMBLY	GO_CELLULAR_COMPONENT_DISASSEMBLY		396	0.349985	1.60599	<0.0001	0.0640884	0.999	2280	tags=25%, list=17%, signal=29%
GO_POSITIVE_REGULATION_OF_PROTEIN_CATABOLIC_PROCESS	GO_POSITIVE_REGULATION_OF_PROTEIN_CATABOLIC_PROCESS		216	0.356638	1.60538	0.00191205	0.0642538	0.999	2708	tags=26%, list=21%, signal=32%
GO_PYRIMIDINE_NUCLEOSIDE_TRIPHOSPHATE_BIOSYNTHETIC_PROCESS	GO_PYRIMIDINE_NUCLEOSIDE_TRIPHOSPHATE_BIOSYNTHETIC_PROCESS		16	0.633694	1.60502	0.0273438	0.0643329	0.999	980	tags=31%, list=8%, signal=34%
GO_PROTEIN_POLYUBIQUITINATION	GO_PROTEIN_POLYUBIQUITINATION		182	0.359147	1.60357	0.015534	0.0649619	0.999	3400	tags=40%, list=26%, signal=54%
GO_NUCLEOTIDYLTRANSFERASE_ACTIVITY	GO_NUCLEOTIDYLTRANSFERASE_ACTIVITY		93	0.439742	1.60301	0.00372439	0.065088	0.999	2109	tags=29%, list=16%, signal=34%
GO_TRNA_BINDING	GO_TRNA_BINDING		24	0.544085	1.60256	0.030303	0.0652084	0.999	3110	tags=46%, list=24%, signal=60%
GO_NF_KAPPAB_BINDING	GO_NF_KAPPAB_BINDING		27	0.471135	1.59805	0.0409357	0.0676233	0.999	3647	tags=59%, list=28%, signal=82%
GO_B_CELL_ACTIVATION_INVOLVED_IN_IMMUNE_RESPONSE	GO_B_CELL_ACTIVATION_INVOLVED_IN_IMMUNE_RESPONSE		28	0.497716	1.59788	0.014553	0.0675765	0.999	2087	tags=36%, list=16%, signal=42%
GO_RNA_HELICASE_ACTIVITY	GO_RNA_HELICASE_ACTIVITY		52	0.447078	1.59744	0.0492424	0.0676563	0.999	4150	tags=65%, list=32%, signal=96%
GO_NUCLEAR_BODY	GO_NUCLEAR_BODY		265	0.370666	1.59538	0.00998004	0.0686229	1	3111	tags=36%, list=24%, signal=47%
GO_INO80_TYPE_COMPLEX	GO_INO80_TYPE_COMPLEX		16	0.607056	1.59519	0.0176817	0.0685843	1	2102	tags=44%, list=16%, signal=52%
GO_GAMMA_TUBULIN_BINDING	GO_GAMMA_TUBULIN_BINDING		16	0.606916	1.59131	0.02	0.0706895	1	2238	tags=44%, list=17%, signal=53%
GO_PROTEIN_C_TERMINUS_BINDING	GO_PROTEIN_C_TERMINUS_BINDING		165	0.392619	1.59044	0.00583658	0.0710879	1	1885	tags=25%, list=14%, signal=29%
GO_PYRIMIDINE_NUCLEOSIDE_BIOSYNTHETIC_PROCESS	GO_PYRIMIDINE_NUCLEOSIDE_BIOSYNTHETIC_PROCESS		23	0.582383	1.5885	0.015444	0.0720466	1	980	tags=30%, list=8%, signal=33%
GO_RESPONSE_TO_RADIATION	GO_RESPONSE_TO_RADIATION		351	0.357755	1.58843	0.0019685	0.0719468	1	1703	tags=18%, list=13%, signal=20%
GO_HISTONE_DEUBIQUITINATION	GO_HISTONE_DEUBIQUITINATION		16	0.510833	1.58475	0.0386847	0.0739544	1	2460	tags=38%, list=19%, signal=46%
GO_HISTONE_METHYLATION	GO_HISTONE_METHYLATION		61	0.445206	1.58045	0.039924	0.0764757	1	1790	tags=21%, list=14%, signal=25%
GO_PYRIMIDINE_NUCLEOSIDE_TRIPHOSPHATE_METABOLIC_PROCESS	GO_PYRIMIDINE_NUCLEOSIDE_TRIPHOSPHATE_METABOLIC_PROCESS		17	0.606775	1.57908	0.0427184	0.0771885	1	980	tags=29%, list=8%, signal=32%
GO_HYDROLASE_ACTIVITY_HYDROLYZING_N_GLYCOSYL_COMPOUNDS	GO_HYDROLASE_ACTIVITY_HYDROLYZING_N_GLYCOSYL_COMPOUNDS		19	0.547705	1.57856	0.0321932	0.0773374	1	1830	tags=42%, list=14%, signal=49%
GO_RIBOSOMAL_LARGE_SUBUNIT_ASSEMBLY	GO_RIBOSOMAL_LARGE_SUBUNIT_ASSEMBLY		18	0.513496	1.57756	0.0647059	0.0778053	1	4518	tags=67%, list=35%, signal=102%
GO_REGULATION_OF_TRANSCRIPTION_ELONGATION_FROM_RNA_POLYMERASE_II_PROMOTER	GO_REGULATION_OF_TRANSCRIPTION_ELONGATION_FROM_RNA_POLYMERASE_II_PROMOTER		21	0.513333	1.57727	0.0383877	0.0778146	1	2213	tags=33%, list=17%, signal=40%
GO_PROTEIN_METHYLTRANSFERASE_ACTIVITY	GO_PROTEIN_METHYLTRANSFERASE_ACTIVITY		54	0.449099	1.57605	0.0466019	0.078425	1	3216	tags=33%, list=25%, signal=44%
GO_V_D_J_RECOMBINATION	GO_V_D_J_RECOMBINATION		16	0.587833	1.5759	0.0456432	0.0783907	1	348	tags=19%, list=3%, signal=19%
GO_AXON_CYTOPLASM	GO_AXON_CYTOPLASM		23	0.503185	1.57584	0.030426	0.0782562	1	1276	tags=17%, list=10%, signal=19%
GO_UBIQUITIN_LIKE_PROTEIN_SPECIFIC_PROTEASE_ACTIVITY	GO_UBIQUITIN_LIKE_PROTEIN_SPECIFIC_PROTEASE_ACTIVITY		66	0.390645	1.57502	0.025641	0.0786559	1	2854	tags=30%, list=22%, signal=39%
GO_UBIQUITIN_LIKE_PROTEIN_CONJUGATING_ENZYME_ACTIVITY	GO_UBIQUITIN_LIKE_PROTEIN_CONJUGATING_ENZYME_ACTIVITY		21	0.508071	1.57451	0.0442308	0.0788003	1	2883	tags=52%, list=22%, signal=67%
GO_REGULATION_OF_MICROTUBULE_POLYMERIZATION	GO_REGULATION_OF_MICROTUBULE_POLYMERIZATION		23	0.543014	1.57346	0.0246914	0.0791924	1	2398	tags=43%, list=18%, signal=53%
GO_REGULATION_OF_PROTEIN_EXPORT_FROM_NUCLEUS	GO_REGULATION_OF_PROTEIN_EXPORT_FROM_NUCLEUS		29	0.522003	1.57341	0.0220884	0.0790635	1	1174	tags=28%, list=9%, signal=30%
GO_CYTOPLASMIC_MICROTUBULE_ORGANIZATION	GO_CYTOPLASMIC_MICROTUBULE_ORGANIZATION		26	0.460177	1.57212	0.0233918	0.079654	1	2540	tags=42%, list=19%, signal=52%
GO_TELOMERE_CAPPING	GO_TELOMERE_CAPPING		25	0.495714	1.56852	0.0417457	0.0817261	1	2476	tags=32%, list=19%, signal=39%
GO_HISTONE_MRNA_METABOLIC_PROCESS	GO_HISTONE_MRNA_METABOLIC_PROCESS		20	0.57431	1.56629	0.0280561	0.0830166	1	2062	tags=60%, list=16%, signal=71%
GO_RIBOSOMAL_SMALL_SUBUNIT_BIOGENESIS	GO_RIBOSOMAL_SMALL_SUBUNIT_BIOGENESIS		44	0.494451	1.56608	0.0605469	0.0829713	1	2985	tags=55%, list=23%, signal=71%
GO_INTRINSIC_APOPTOTIC_SIGNALING_PATHWAY_IN_RESPONSE_TO_ENDOPLASMIC_RETICULUM_STRESS	GO_INTRINSIC_APOPTOTIC_SIGNALING_PATHWAY_IN_RESPONSE_TO_ENDOPLASMIC_RETICULUM_STRESS		26	0.526286	1.56589	0.025641	0.0829113	1	2313	tags=38%, list=18%, signal=47%
GO_REGULATION_OF_MRNA_METABOLIC_PROCESS	GO_REGULATION_OF_MRNA_METABOLIC_PROCESS		75	0.396179	1.56282	0.0257937	0.0847557	1	2178	tags=24%, list=17%, signal=29%
GO_PROTEIN_SERINE_THREONINE_PHOSPHATASE_ACTIVITY	GO_PROTEIN_SERINE_THREONINE_PHOSPHATASE_ACTIVITY		46	0.411322	1.56216	0.0191205	0.0850466	1	2200	tags=22%, list=17%, signal=26%
GO_PROTEIN_HETEROOLIGOMERIZATION	GO_PROTEIN_HETEROOLIGOMERIZATION		94	0.392071	1.56203	0.0136452	0.0849734	1	1413	tags=17%, list=11%, signal=19%
GO_SMALL_SUBUNIT_PROCESSOME	GO_SMALL_SUBUNIT_PROCESSOME		23	0.591554	1.56025	0.0490196	0.0860245	1	3295	tags=65%, list=25%, signal=87%
GO_RNA_POLYMERASE_II_TRANSCRIPTION_FACTOR_COMPLEX	GO_RNA_POLYMERASE_II_TRANSCRIPTION_FACTOR_COMPLEX		89	0.429243	1.55865	0.03125	0.0868675	1	3259	tags=46%, list=25%, signal=61%
GO_ANTIGEN_PROCESSING_AND_PRESENTATION_OF_EXOGENOUS_PEPTIDE_ANTIGEN_VIA_MHC_CLASS_I	GO_ANTIGEN_PROCESSING_AND_PRESENTATION_OF_EXOGENOUS_PEPTIDE_ANTIGEN_VIA_MHC_CLASS_I		63	0.528173	1.55716	0.0623742	0.0877953	1	3744	tags=60%, list=29%, signal=84%
GO_PYRIMIDINE_NUCLEOTIDE_METABOLIC_PROCESS	GO_PYRIMIDINE_NUCLEOTIDE_METABOLIC_PROCESS		36	0.501147	1.55694	0.019802	0.0877382	1	980	tags=25%, list=8%, signal=27%
GO_APICAL_JUNCTION_ASSEMBLY	GO_APICAL_JUNCTION_ASSEMBLY		31	0.513765	1.55676	0.0345528	0.087703	1	2599	tags=32%, list=20%, signal=40%
GO_ENDONUCLEASE_ACTIVITY	GO_ENDONUCLEASE_ACTIVITY		85	0.384076	1.55429	0.00576923	0.0892065	1	2475	tags=35%, list=19%, signal=43%
GO_NUCLEAR_TRANSCRIPTION_FACTOR_COMPLEX	GO_NUCLEAR_TRANSCRIPTION_FACTOR_COMPLEX		110	0.426637	1.55233	0.0295276	0.0903723	1	2864	tags=39%, list=22%, signal=50%
GO_POSITIVE_REGULATION_OF_DNA_TEMPLATED_TRANSCRIPTION_ELONGATION	GO_POSITIVE_REGULATION_OF_DNA_TEMPLATED_TRANSCRIPTION_ELONGATION		19	0.493426	1.55217	0.0582707	0.0902904	1	3290	tags=53%, list=25%, signal=70%
GO_UBIQUITIN_LIKE_PROTEIN_BINDING	GO_UBIQUITIN_LIKE_PROTEIN_BINDING		87	0.386978	1.55043	0.0131579	0.091321	1	1762	tags=23%, list=14%, signal=26%
GO_REGULATION_OF_UBIQUITIN_PROTEIN_LIGASE_ACTIVITY	GO_REGULATION_OF_UBIQUITIN_PROTEIN_LIGASE_ACTIVITY		16	0.678005	1.54905	0.0271318	0.0921138	1	37	tags=19%, list=0%, signal=19%
GO_PYRIMIDINE_NUCLEOTIDE_BIOSYNTHETIC_PROCESS	GO_PYRIMIDINE_NUCLEOTIDE_BIOSYNTHETIC_PROCESS		24	0.549308	1.54739	0.0332031	0.0931553	1	980	tags=25%, list=8%, signal=27%
GO_MRNA_BINDING	GO_MRNA_BINDING		110	0.384431	1.5462	0.0420842	0.0937937	1	3356	tags=42%, list=26%, signal=56%
GO_KINESIN_BINDING	GO_KINESIN_BINDING		24	0.513226	1.54273	0.0407332	0.0961083	1	1919	tags=25%, list=15%, signal=29%
GO_ANATOMICAL_STRUCTURE_HOMEOSTASIS	GO_ANATOMICAL_STRUCTURE_HOMEOSTASIS		219	0.360599	1.53116	<0.0001	0.104548	1	1837	tags=21%, list=14%, signal=24%
GO_TELOMERE_MAINTENANCE_VIA_TELOMERE_LENGTHENING	GO_TELOMERE_MAINTENANCE_VIA_TELOMERE_LENGTHENING		17	0.571819	1.53101	0.0536398	0.104469	1	2018	tags=35%, list=15%, signal=42%
GO_PEPTIDASE_ACTIVATOR_ACTIVITY_INVOLVED_IN_APOPTOTIC_PROCESS	GO_PEPTIDASE_ACTIVATOR_ACTIVITY_INVOLVED_IN_APOPTOTIC_PROCESS		20	0.578419	1.53086	0.0333988	0.104397	1	2479	tags=40%, list=19%, signal=49%
GO_AXO_DENDRITIC_TRANSPORT	GO_AXO_DENDRITIC_TRANSPORT		25	0.474717	1.52906	0.0346939	0.105605	1	1276	tags=16%, list=10%, signal=18%
GO_THREONINE_TYPE_PEPTIDASE_ACTIVITY	GO_THREONINE_TYPE_PEPTIDASE_ACTIVITY		18	0.604969	1.52812	0.0661479	0.106134	1	3628	tags=67%, list=28%, signal=92%
GO_INNATE_IMMUNE_RESPONSE_ACTIVATING_CELL_SURFACE_RECEPTOR_SIGNALING_PATHWAY	GO_INNATE_IMMUNE_RESPONSE_ACTIVATING_CELL_SURFACE_RECEPTOR_SIGNALING_PATHWAY		95	0.399017	1.52269	0.0712871	0.110238	1	3400	tags=46%, list=26%, signal=62%
GO_PROTEIN_ALKYLATION	GO_PROTEIN_ALKYLATION		81	0.394368	1.52234	0.0433071	0.110295	1	2720	tags=30%, list=21%, signal=37%
GO_REGULATION_OF_FIBROBLAST_PROLIFERATION	GO_REGULATION_OF_FIBROBLAST_PROLIFERATION		73	0.474124	1.52165	0.0224949	0.110634	1	1617	tags=26%, list=12%, signal=30%
GO_NEGATIVE_REGULATION_OF_CELLULAR_CATABOLIC_PROCESS	GO_NEGATIVE_REGULATION_OF_CELLULAR_CATABOLIC_PROCESS		124	0.369942	1.52073	0.00385356	0.111196	1	1110	tags=13%, list=9%, signal=14%
GO_NUCLEAR_CHROMATIN	GO_NUCLEAR_CHROMATIN		232	0.369326	1.51571	0.0266667	0.115074	1	2102	tags=25%, list=16%, signal=29%
GO_REGULATION_OF_ISOTYPE_SWITCHING	GO_REGULATION_OF_ISOTYPE_SWITCHING		22	0.485715	1.51513	0.0371901	0.115335	1	601	tags=18%, list=5%, signal=19%
GO_PYRIMIDINE_CONTAINING_COMPOUND_BIOSYNTHETIC_PROCESS	GO_PYRIMIDINE_CONTAINING_COMPOUND_BIOSYNTHETIC_PROCESS		31	0.53435	1.51471	0.0445736	0.115477	1	980	tags=26%, list=8%, signal=28%
GO_RIBONUCLEASE_ACTIVITY	GO_RIBONUCLEASE_ACTIVITY		66	0.413901	1.51363	0.0275049	0.116085	1	2113	tags=30%, list=16%, signal=36%
GO_PROTEIN_K63_LINKED_UBIQUITINATION	GO_PROTEIN_K63_LINKED_UBIQUITINATION		28	0.455288	1.50918	0.0477137	0.119577	1	1626	tags=21%, list=12%, signal=24%
GO_LYSINE_ACETYLATED_HISTONE_BINDING	GO_LYSINE_ACETYLATED_HISTONE_BINDING		16	0.618142	1.50796	0.0627376	0.120384	1	1957	tags=31%, list=15%, signal=37%
GO_POSITIVE_REGULATION_OF_CANONICAL_WNT_SIGNALING_PATHWAY	GO_POSITIVE_REGULATION_OF_CANONICAL_WNT_SIGNALING_PATHWAY		95	0.356395	1.50688	0.037037	0.121097	1	3400	tags=37%, list=26%, signal=49%
GO_RNA_MODIFICATION	GO_RNA_MODIFICATION		63	0.42323	1.50492	0.0662879	0.122632	1	3419	tags=46%, list=26%, signal=62%
GO_ATPASE_ACTIVITY_COUPLED	GO_ATPASE_ACTIVITY_COUPLED		260	0.336484	1.5049	0.00575816	0.122418	1	3280	tags=37%, list=25%, signal=49%
GO_PURINE_NUCLEOSIDE_MONOPHOSPHATE_BIOSYNTHETIC_PROCESS	GO_PURINE_NUCLEOSIDE_MONOPHOSPHATE_BIOSYNTHETIC_PROCESS		53	0.388049	1.50414	0.0371094	0.122932	1	1973	tags=30%, list=15%, signal=35%
GO_IN_UTERO_EMBRYONIC_DEVELOPMENT	GO_IN_UTERO_EMBRYONIC_DEVELOPMENT		251	0.345536	1.50345	0.0078125	0.123323	1	1999	tags=20%, list=15%, signal=23%
GO_TRANSFERASE_COMPLEX_TRANSFERRING_PHOSPHORUS_CONTAINING_GROUPS	GO_TRANSFERASE_COMPLEX_TRANSFERRING_PHOSPHORUS_CONTAINING_GROUPS		185	0.366162	1.49993	0.0132827	0.126173	1	2323	tags=28%, list=18%, signal=34%
GO_PROTEIN_MONOUBIQUITINATION	GO_PROTEIN_MONOUBIQUITINATION		42	0.431222	1.49985	0.0371094	0.126028	1	784	tags=12%, list=6%, signal=13%
GO_TRNA_MODIFICATION	GO_TRNA_MODIFICATION		36	0.455917	1.49643	0.0584906	0.128767	1	3419	tags=47%, list=26%, signal=64%
GO_SPERMATID_DIFFERENTIATION	GO_SPERMATID_DIFFERENTIATION		72	0.371791	1.49093	0.0241935	0.133472	1	2270	tags=24%, list=17%, signal=28%
GO_NON_CANONICAL_WNT_SIGNALING_PATHWAY	GO_NON_CANONICAL_WNT_SIGNALING_PATHWAY		124	0.343825	1.49075	0.031185	0.133367	1	3744	tags=44%, list=29%, signal=62%
GO_SWI_SNF_SUPERFAMILY_TYPE_COMPLEX	GO_SWI_SNF_SUPERFAMILY_TYPE_COMPLEX		55	0.436895	1.48782	0.0505837	0.135923	1	2102	tags=29%, list=16%, signal=35%
GO_POSITIVE_REGULATION_OF_PROTEOLYSIS	GO_POSITIVE_REGULATION_OF_PROTEOLYSIS		302	0.342751	1.48609	0.00801603	0.137382	1	2557	tags=27%, list=20%, signal=33%
GO_HISTONE_MONOUBIQUITINATION	GO_HISTONE_MONOUBIQUITINATION		17	0.496015	1.48509	0.0546875	0.13805	1	3290	tags=47%, list=25%, signal=63%
GO_SOMATIC_STEM_CELL_DIVISION	GO_SOMATIC_STEM_CELL_DIVISION		16	0.608448	1.48478	0.045082	0.138099	1	1485	tags=25%, list=11%, signal=28%
GO_HEAT_SHOCK_PROTEIN_BINDING	GO_HEAT_SHOCK_PROTEIN_BINDING		77	0.408301	1.48397	0.0288462	0.138618	1	2627	tags=38%, list=20%, signal=47%
GO_PIGMENT_GRANULE	GO_PIGMENT_GRANULE		95	0.416817	1.48377	0.0499002	0.138539	1	3043	tags=45%, list=23%, signal=59%
GO_NEGATIVE_REGULATION_OF_MRNA_METABOLIC_PROCESS	GO_NEGATIVE_REGULATION_OF_MRNA_METABOLIC_PROCESS		22	0.466054	1.48299	0.0680934	0.13898	1	1525	tags=27%, list=12%, signal=31%
GO_UBIQUITIN_LIGASE_COMPLEX	GO_UBIQUITIN_LIGASE_COMPLEX		157	0.34802	1.48066	0.0196078	0.140976	1	2584	tags=24%, list=20%, signal=30%
GO_NUCLEAR_TRANSCRIBED_MRNA_POLY_A_TAIL_SHORTENING	GO_NUCLEAR_TRANSCRIBED_MRNA_POLY_A_TAIL_SHORTENING		19	0.486824	1.47857	0.066	0.14274	1	3554	tags=53%, list=27%, signal=72%
GO_REGULATION_OF_CELL_MATURATION	GO_REGULATION_OF_CELL_MATURATION		15	0.503873	1.47836	0.0321932	0.142651	1	131	tags=13%, list=1%, signal=13%
GO_PML_BODY	GO_PML_BODY		84	0.389747	1.47612	0.0307692	0.144519	1	2046	tags=27%, list=16%, signal=32%
GO_CELLULAR_PROTEIN_COMPLEX_DISASSEMBLY	GO_CELLULAR_PROTEIN_COMPLEX_DISASSEMBLY		81	0.415583	1.47525	0.0763359	0.145023	1	2469	tags=28%, list=19%, signal=35%
GO_DEATH_RECEPTOR_BINDING	GO_DEATH_RECEPTOR_BINDING		15	0.550264	1.47395	0.0724638	0.14604	1	2479	tags=47%, list=19%, signal=58%
GO_CELL_PROLIFERATION_IN_FOREBRAIN	GO_CELL_PROLIFERATION_IN_FOREBRAIN		19	0.479989	1.47186	0.0589431	0.147856	1	217	tags=11%, list=2%, signal=11%
GO_INTRINSIC_APOPTOTIC_SIGNALING_PATHWAY_IN_RESPONSE_TO_DNA_DAMAGE_BY_P53_CLASS_MEDIATOR	GO_INTRINSIC_APOPTOTIC_SIGNALING_PATHWAY_IN_RESPONSE_TO_DNA_DAMAGE_BY_P53_CLASS_MEDIATOR		24	0.565982	1.47125	0.0470348	0.148246	1	1415	tags=29%, list=11%, signal=33%
GO_UBIQUITIN_LIKE_PROTEIN_LIGASE_BINDING	GO_UBIQUITIN_LIKE_PROTEIN_LIGASE_BINDING		222	0.331158	1.46989	0.0136452	0.149333	1	2851	tags=32%, list=22%, signal=41%
GO_RNA_POLYMERASE_II_TRANSCRIPTION_COREPRESSOR_ACTIVITY	GO_RNA_POLYMERASE_II_TRANSCRIPTION_COREPRESSOR_ACTIVITY		16	0.490802	1.46917	0.0974659	0.149792	1	1230	tags=19%, list=9%, signal=21%
GO_POSITIVE_REGULATION_OF_MRNA_METABOLIC_PROCESS	GO_POSITIVE_REGULATION_OF_MRNA_METABOLIC_PROCESS		30	0.458786	1.46855	0.0680934	0.150163	1	2178	tags=37%, list=17%, signal=44%
GO_RAC_GTPASE_BINDING	GO_RAC_GTPASE_BINDING		31	0.499478	1.46845	0.0406504	0.149992	1	1527	tags=26%, list=12%, signal=29%
GO_REGULATION_OF_DNA_DAMAGE_RESPONSE_SIGNAL_TRANSDUCTION_BY_P53_CLASS_MEDIATOR	GO_REGULATION_OF_DNA_DAMAGE_RESPONSE_SIGNAL_TRANSDUCTION_BY_P53_CLASS_MEDIATOR		25	0.504124	1.46551	0.0483871	0.152763	1	2018	tags=36%, list=15%, signal=43%
GO_RNA_SECONDARY_STRUCTURE_UNWINDING	GO_RNA_SECONDARY_STRUCTURE_UNWINDING		36	0.455572	1.46364	0.0700389	0.154416	1	3887	tags=64%, list=30%, signal=91%
GO_REPRESSING_TRANSCRIPTION_FACTOR_BINDING	GO_REPRESSING_TRANSCRIPTION_FACTOR_BINDING		41	0.47011	1.46159	0.0562249	0.156308	1	1984	tags=29%, list=15%, signal=34%
GO_PROXIMAL_DISTAL_PATTERN_FORMATION	GO_PROXIMAL_DISTAL_PATTERN_FORMATION		21	0.570237	1.46047	0.0623701	0.157101	1	1039	tags=29%, list=8%, signal=31%
GO_POSITIVE_REGULATION_OF_MRNA_PROCESSING	GO_POSITIVE_REGULATION_OF_MRNA_PROCESSING		23	0.507472	1.45978	0.0562016	0.1575	1	2178	tags=48%, list=17%, signal=57%
GO_POSTTRANSCRIPTIONAL_GENE_SILENCING	GO_POSTTRANSCRIPTIONAL_GENE_SILENCING		29	0.452594	1.45901	0.0861723	0.157994	1	3749	tags=52%, list=29%, signal=72%
GO_NEGATIVE_REGULATION_OF_CELL_CYCLE_G2_M_PHASE_TRANSITION	GO_NEGATIVE_REGULATION_OF_CELL_CYCLE_G2_M_PHASE_TRANSITION		16	0.563912	1.45886	0.0490196	0.157892	1	2018	tags=38%, list=15%, signal=44%
GO_NUCLEOID	GO_NUCLEOID		39	0.440004	1.45827	0.0764925	0.158172	1	2744	tags=36%, list=21%, signal=45%
GO_CYTOPLASMIC_MICROTUBULE	GO_CYTOPLASMIC_MICROTUBULE		42	0.416721	1.45821	0.044898	0.157975	1	555	tags=14%, list=4%, signal=15%
GO_CEREBELLAR_CORTEX_DEVELOPMENT	GO_CEREBELLAR_CORTEX_DEVELOPMENT		40	0.39795	1.45813	0.0314342	0.157773	1	77	tags=8%, list=1%, signal=8%
GO_POSITIVE_REGULATION_OF_WNT_SIGNALING_PATHWAY	GO_POSITIVE_REGULATION_OF_WNT_SIGNALING_PATHWAY		119	0.35754	1.45372	0.0319829	0.162257	1	3244	tags=36%, list=25%, signal=48%
GO_CELL_AGING	GO_CELL_AGING		57	0.428094	1.45302	0.0218688	0.162723	1	2754	tags=40%, list=21%, signal=51%
GO_PURINE_NUCLEOSIDE_BIOSYNTHETIC_PROCESS	GO_PURINE_NUCLEOSIDE_BIOSYNTHETIC_PROCESS		74	0.354788	1.45251	0.0282828	0.162974	1	2400	tags=31%, list=18%, signal=38%
GO_IMMUNOGLOBULIN_PRODUCTION_INVOLVED_IN_IMMUNOGLOBULIN_MEDIATED_IMMUNE_RESPONSE	GO_IMMUNOGLOBULIN_PRODUCTION_INVOLVED_IN_IMMUNOGLOBULIN_MEDIATED_IMMUNE_RESPONSE		18	0.573143	1.45172	0.0558882	0.163471	1	2087	tags=44%, list=16%, signal=53%
GO_PROTEIN_TARGETING_TO_MEMBRANE	GO_PROTEIN_TARGETING_TO_MEMBRANE		140	0.337599	1.45162	0.143154	0.163275	1	4174	tags=54%, list=32%, signal=78%
GO_DNA_ALKYLATION	GO_DNA_ALKYLATION		28	0.429731	1.4516	0.049904	0.163011	1	930	tags=14%, list=7%, signal=15%
GO_HSP70_PROTEIN_BINDING	GO_HSP70_PROTEIN_BINDING		24	0.503982	1.44963	0.0555556	0.164762	1	2561	tags=42%, list=20%, signal=52%
GO_NEGATIVE_REGULATION_OF_CATABOLIC_PROCESS	GO_NEGATIVE_REGULATION_OF_CATABOLIC_PROCESS		159	0.328785	1.4494	0.0114943	0.164703	1	1345	tags=13%, list=10%, signal=14%
GO_NEGATIVE_REGULATION_OF_EXTRINSIC_APOPTOTIC_SIGNALING_PATHWAY_VIA_DEATH_DOMAIN_RECEPTORS	GO_NEGATIVE_REGULATION_OF_EXTRINSIC_APOPTOTIC_SIGNALING_PATHWAY_VIA_DEATH_DOMAIN_RECEPTORS		30	0.482605	1.44854	0.0687023	0.16533	1	1527	tags=30%, list=12%, signal=34%
GO_POSITIVE_REGULATION_OF_CARDIAC_MUSCLE_CELL_PROLIFERATION	GO_POSITIVE_REGULATION_OF_CARDIAC_MUSCLE_CELL_PROLIFERATION		16	0.568543	1.44592	0.0689655	0.167841	1	4	tags=6%, list=0%, signal=6%
GO_PROTEIN_COMPLEX_LOCALIZATION	GO_PROTEIN_COMPLEX_LOCALIZATION		36	0.486066	1.44534	0.059387	0.168171	1	2396	tags=36%, list=18%, signal=44%
GO_CELLULAR_SENESCENCE	GO_CELLULAR_SENESCENCE		28	0.469687	1.43497	0.0398406	0.179395	1	2262	tags=36%, list=17%, signal=43%
GO_CELL_DIFFERENTIATION_INVOLVED_IN_EMBRYONIC_PLACENTA_DEVELOPMENT	GO_CELL_DIFFERENTIATION_INVOLVED_IN_EMBRYONIC_PLACENTA_DEVELOPMENT		23	0.494165	1.43493	0.0688935	0.179127	1	482	tags=13%, list=4%, signal=14%
GO_INTRAMOLECULAR_OXIDOREDUCTASE_ACTIVITY	GO_INTRAMOLECULAR_OXIDOREDUCTASE_ACTIVITY		37	0.441602	1.43448	0.0794297	0.179318	1	2063	tags=38%, list=16%, signal=45%
GO_NUCLEOBASE_CONTAINING_COMPOUND_TRANSMEMBRANE_TRANSPORTER_ACTIVITY	GO_NUCLEOBASE_CONTAINING_COMPOUND_TRANSMEMBRANE_TRANSPORTER_ACTIVITY		22	0.497581	1.43376	0.0527426	0.179826	1	1772	tags=27%, list=14%, signal=32%
GO_POSITIVE_REGULATION_OF_APOPTOTIC_SIGNALING_PATHWAY	GO_POSITIVE_REGULATION_OF_APOPTOTIC_SIGNALING_PATHWAY		149	0.354989	1.43349	0.0190275	0.17983	1	2254	tags=29%, list=17%, signal=34%
GO_CELL_MATURATION	GO_CELL_MATURATION		98	0.362463	1.43342	0.0206612	0.179605	1	1061	tags=15%, list=8%, signal=17%
GO_UNFOLDED_PROTEIN_BINDING	GO_UNFOLDED_PROTEIN_BINDING		78	0.390632	1.43279	0.0566802	0.18	1	2450	tags=37%, list=19%, signal=46%
GO_MATURATION_OF_SSU_RRNA_FROM_TRICISTRONIC_RRNA_TRANSCRIPT_SSU_RRNA_5_8S_RRNA_LSU_RRNA_	GO_MATURATION_OF_SSU_RRNA_FROM_TRICISTRONIC_RRNA_TRANSCRIPT_SSU_RRNA_5_8S_RRNA_LSU_RRNA_		25	0.515016	1.43161	0.102767	0.180987	1	2571	tags=60%, list=20%, signal=75%
GO_NEGATIVE_REGULATION_OF_RESPONSE_TO_DNA_DAMAGE_STIMULUS	GO_NEGATIVE_REGULATION_OF_RESPONSE_TO_DNA_DAMAGE_STIMULUS		42	0.42407	1.43097	0.0461847	0.181466	1	1922	tags=31%, list=15%, signal=36%
GO_CEREBRAL_CORTEX_DEVELOPMENT	GO_CEREBRAL_CORTEX_DEVELOPMENT		87	0.378674	1.42956	0.0202429	0.182717	1	2069	tags=23%, list=16%, signal=27%
GO_MATURATION_OF_SSU_RRNA	GO_MATURATION_OF_SSU_RRNA		31	0.499771	1.42917	0.11811	0.182839	1	2571	tags=55%, list=20%, signal=68%
GO_DNA_METHYLATION_OR_DEMETHYLATION	GO_DNA_METHYLATION_OR_DEMETHYLATION		38	0.400052	1.4284	0.0613861	0.18339	1	930	tags=13%, list=7%, signal=14%
GO_REGULATION_OF_CIRCADIAN_RHYTHM	GO_REGULATION_OF_CIRCADIAN_RHYTHM		86	0.342046	1.42553	0.0194553	0.186459	1	1767	tags=20%, list=14%, signal=23%
GO_REGULATION_OF_CELLULAR_AMINO_ACID_METABOLIC_PROCESS	GO_REGULATION_OF_CELLULAR_AMINO_ACID_METABOLIC_PROCESS		60	0.403007	1.42506	0.117284	0.186659	1	3244	tags=50%, list=25%, signal=66%
GO_CHROMATIN_DISASSEMBLY	GO_CHROMATIN_DISASSEMBLY		15	0.584409	1.42457	0.105566	0.186969	1	4240	tags=67%, list=33%, signal=99%
GO_RESPONSE_TO_X_RAY	GO_RESPONSE_TO_X_RAY		26	0.507301	1.42227	0.0788955	0.189312	1	1427	tags=27%, list=11%, signal=30%
GO_INTRINSIC_APOPTOTIC_SIGNALING_PATHWAY_BY_P53_CLASS_MEDIATOR	GO_INTRINSIC_APOPTOTIC_SIGNALING_PATHWAY_BY_P53_CLASS_MEDIATOR		41	0.441489	1.42225	0.0469667	0.189019	1	1862	tags=24%, list=14%, signal=28%
GO_POSITIVE_REGULATION_OF_PROTEIN_EXPORT_FROM_NUCLEUS	GO_POSITIVE_REGULATION_OF_PROTEIN_EXPORT_FROM_NUCLEUS		17	0.506368	1.4212	0.0920771	0.189933	1	1174	tags=29%, list=9%, signal=32%
GO_POSITIVE_REGULATION_OF_NEURON_APOPTOTIC_PROCESS	GO_POSITIVE_REGULATION_OF_NEURON_APOPTOTIC_PROCESS		44	0.399811	1.41981	0.0536082	0.191277	1	3094	tags=30%, list=24%, signal=39%
GO_NUCLEOTIDE_KINASE_ACTIVITY	GO_NUCLEOTIDE_KINASE_ACTIVITY		16	0.486296	1.41942	0.0869565	0.191429	1	1789	tags=31%, list=14%, signal=36%
GO_NUCLEOSIDE_TRIPHOSPHATE_BIOSYNTHETIC_PROCESS	GO_NUCLEOSIDE_TRIPHOSPHATE_BIOSYNTHETIC_PROCESS		51	0.373337	1.41647	0.0810811	0.19458	1	980	tags=14%, list=8%, signal=15%
GO_ESTROGEN_RECEPTOR_BINDING	GO_ESTROGEN_RECEPTOR_BINDING		33	0.419321	1.41174	0.0649606	0.200023	1	1459	tags=21%, list=11%, signal=24%
GO_RESPONSE_TO_LIGHT_STIMULUS	GO_RESPONSE_TO_LIGHT_STIMULUS		238	0.298854	1.41065	0.013834	0.200941	1	1326	tags=11%, list=10%, signal=11%
GO_GTPASE_ACTIVITY	GO_GTPASE_ACTIVITY		174	0.345161	1.41051	0.0511247	0.200763	1	2750	tags=31%, list=21%, signal=39%
GO_SNRNA_PROCESSING	GO_SNRNA_PROCESSING		16	0.52847	1.40856	0.0990654	0.202791	1	3482	tags=56%, list=27%, signal=77%
GO_CELL_PROJECTION_CYTOPLASM	GO_CELL_PROJECTION_CYTOPLASM		37	0.391723	1.40748	0.0783505	0.203835	1	1961	tags=22%, list=15%, signal=25%
GO_TRANSCRIPTION_FROM_RNA_POLYMERASE_I_PROMOTER	GO_TRANSCRIPTION_FROM_RNA_POLYMERASE_I_PROMOTER		32	0.466991	1.40746	0.0844278	0.203526	1	3701	tags=56%, list=28%, signal=78%
GO_REGULATION_OF_PROTEIN_STABILITY	GO_REGULATION_OF_PROTEIN_STABILITY		184	0.311858	1.4069	0.0117647	0.203854	1	2616	tags=33%, list=20%, signal=40%
GO_HISTONE_H3_ACETYLATION	GO_HISTONE_H3_ACETYLATION		31	0.435107	1.40504	0.0746562	0.205833	1	1817	tags=32%, list=14%, signal=37%
GO_NUCLEOSIDE_MONOPHOSPHATE_METABOLIC_PROCESS	GO_NUCLEOSIDE_MONOPHOSPHATE_METABOLIC_PROCESS		204	0.33364	1.40478	0.0638723	0.205827	1	2200	tags=25%, list=17%, signal=30%
GO_MULTICELLULAR_ORGANISM_AGING	GO_MULTICELLULAR_ORGANISM_AGING		25	0.481194	1.40441	0.0625	0.20599	1	1413	tags=24%, list=11%, signal=27%
GO_POSITIVE_REGULATION_OF_TRANSCRIPTION_INITIATION_FROM_RNA_POLYMERASE_II_PROMOTER	GO_POSITIVE_REGULATION_OF_TRANSCRIPTION_INITIATION_FROM_RNA_POLYMERASE_II_PROMOTER		15	0.451709	1.40376	0.0946502	0.206468	1	3162	tags=47%, list=24%, signal=62%
GO_NEGATIVE_REGULATION_OF_BINDING	GO_NEGATIVE_REGULATION_OF_BINDING		112	0.361041	1.40118	0.0295858	0.20937	1	2069	tags=25%, list=16%, signal=29%
GO_CELL_CELL_RECOGNITION	GO_CELL_CELL_RECOGNITION		41	0.429312	1.40065	0.0916497	0.209737	1	1783	tags=29%, list=14%, signal=34%
GO_NUCLEAR_INNER_MEMBRANE	GO_NUCLEAR_INNER_MEMBRANE		35	0.426198	1.40017	0.0688935	0.209989	1	1482	tags=20%, list=11%, signal=23%
GO_DYNEIN_BINDING	GO_DYNEIN_BINDING		20	0.521447	1.39873	0.114851	0.211474	1	1919	tags=40%, list=15%, signal=47%
GO_FERTILIZATION	GO_FERTILIZATION		94	0.335691	1.39647	0.0607966	0.214037	1	3354	tags=32%, list=26%, signal=43%
GO_PROTEIN_FOLDING	GO_PROTEIN_FOLDING		168	0.341541	1.39618	0.0566038	0.214065	1	2535	tags=33%, list=19%, signal=40%
GO_SH3_DOMAIN_BINDING	GO_SH3_DOMAIN_BINDING		91	0.386178	1.39477	0.0650407	0.215533	1	2784	tags=29%, list=21%, signal=36%
GO_POSITIVE_REGULATION_OF_INTRINSIC_APOPTOTIC_SIGNALING_PATHWAY	GO_POSITIVE_REGULATION_OF_INTRINSIC_APOPTOTIC_SIGNALING_PATHWAY		47	0.41424	1.3935	0.0639175	0.216804	1	2775	tags=38%, list=21%, signal=48%
GO_NEGATIVE_REGULATION_OF_TELOMERE_MAINTENANCE	GO_NEGATIVE_REGULATION_OF_TELOMERE_MAINTENANCE		21	0.427042	1.39273	0.119097	0.217463	1	2804	tags=33%, list=22%, signal=42%
GO_PROTEIN_TARGETING	GO_PROTEIN_TARGETING		343	0.264091	1.38983	0.0570866	0.220802	1	3069	tags=32%, list=24%, signal=40%
GO_PROTEIN_SERINE_THREONINE_KINASE_INHIBITOR_ACTIVITY	GO_PROTEIN_SERINE_THREONINE_KINASE_INHIBITOR_ACTIVITY		23	0.497275	1.38926	0.0819672	0.221163	1	434	tags=17%, list=3%, signal=18%
GO_POSITIVE_REGULATION_OF_FIBROBLAST_PROLIFERATION	GO_POSITIVE_REGULATION_OF_FIBROBLAST_PROLIFERATION		50	0.472055	1.3889	0.0720165	0.221283	1	1617	tags=26%, list=12%, signal=30%
GO_PROTEIN_ACYLATION	GO_PROTEIN_ACYLATION		97	0.34068	1.3886	0.0570342	0.22132	1	2460	tags=32%, list=19%, signal=39%
GO_REGULATION_OF_CARDIAC_MUSCLE_CELL_PROLIFERATION	GO_REGULATION_OF_CARDIAC_MUSCLE_CELL_PROLIFERATION		25	0.470573	1.38623	0.0821355	0.22416	1	4	tags=4%, list=0%, signal=4%
GO_PROTEIN_POLYMERIZATION	GO_PROTEIN_POLYMERIZATION		54	0.380749	1.38553	0.0518962	0.224664	1	675	tags=13%, list=5%, signal=14%
GO_BICELLULAR_TIGHT_JUNCTION_ASSEMBLY	GO_BICELLULAR_TIGHT_JUNCTION_ASSEMBLY		25	0.492523	1.38124	0.106426	0.229961	1	2599	tags=32%, list=20%, signal=40%
GO_NUCLEOSIDE_PHOSPHATE_BIOSYNTHETIC_PROCESS	GO_NUCLEOSIDE_PHOSPHATE_BIOSYNTHETIC_PROCESS		150	0.352814	1.38032	0.0323232	0.230804	1	2230	tags=29%, list=17%, signal=35%
GO_NUCLEOTIDE_EXCISION_REPAIR_PREINCISION_COMPLEX_STABILIZATION	GO_NUCLEOTIDE_EXCISION_REPAIR_PREINCISION_COMPLEX_STABILIZATION		21	0.466052	1.37934	0.0981595	0.231743	1	3080	tags=52%, list=24%, signal=68%
GO_POSITIVE_REGULATION_OF_NEURON_DEATH	GO_POSITIVE_REGULATION_OF_NEURON_DEATH		60	0.359555	1.3733	0.0688976	0.239487	1	2479	tags=22%, list=19%, signal=27%
GO_GLOBAL_GENOME_NUCLEOTIDE_EXCISION_REPAIR	GO_GLOBAL_GENOME_NUCLEOTIDE_EXCISION_REPAIR		31	0.381595	1.3717	0.107216	0.24129	1	3400	tags=48%, list=26%, signal=65%
GO_STEROID_HORMONE_RECEPTOR_BINDING	GO_STEROID_HORMONE_RECEPTOR_BINDING		69	0.361131	1.3707	0.0566802	0.24232	1	1031	tags=17%, list=8%, signal=19%
GO_PROTEIN_ACETYLATION	GO_PROTEIN_ACETYLATION		81	0.350214	1.36801	0.0637066	0.245701	1	2460	tags=33%, list=19%, signal=41%

## Sheet: Table S8
Table S8 GSEA results of c2 reference gene sets for high PRC1 expression groups in HBV-related HCC patients of GSE14520 cohort.
NAME	GS<br> follow link to MSigDB	GS DETAILS	SIZE	ES	NES	NOM p-val	FDR q-val	FWER p-val	RANK AT MAX	LEADING EDGE
KEGG_SPLICEOSOME	KEGG_SPLICEOSOME	Details ...	85	0.611928	2.1995	0.00191571	0.00534222	0.005	3117	tags=58%, list=24%, signal=75%
KEGG_OOCYTE_MEIOSIS	KEGG_OOCYTE_MEIOSIS	Details ...	92	0.58052	2.18296	<0.0001	0.0029334	0.006	1715	tags=33%, list=13%, signal=37%
KEGG_CELL_CYCLE	KEGG_CELL_CYCLE	Details ...	105	0.734869	2.06831	<0.0001	0.00372422	0.012	845	tags=42%, list=6%, signal=44%
KEGG_HOMOLOGOUS_RECOMBINATION	KEGG_HOMOLOGOUS_RECOMBINATION	Details ...	25	0.702522	2.01682	<0.0001	0.00587103	0.027	2476	tags=64%, list=19%, signal=79%
KEGG_PROGESTERONE_MEDIATED_OOCYTE_MATURATION	KEGG_PROGESTERONE_MEDIATED_OOCYTE_MATURATION	Details ...	74	0.527361	1.98193	<0.0001	0.00624354	0.034	1731	tags=28%, list=13%, signal=33%
KEGG_RNA_DEGRADATION	KEGG_RNA_DEGRADATION	Details ...	43	0.564976	1.93065	<0.0001	0.00859549	0.054	3385	tags=60%, list=26%, signal=81%
KEGG_AMINOACYL_TRNA_BIOSYNTHESIS	KEGG_AMINOACYL_TRNA_BIOSYNTHESIS	Details ...	26	0.64471	1.92836	0.00193424	0.00763474	0.055	2565	tags=54%, list=20%, signal=67%
KEGG_PROTEASOME	KEGG_PROTEASOME	Details ...	42	0.610484	1.92182	0.0118577	0.00724943	0.06	3744	tags=67%, list=29%, signal=93%
KEGG_RIBOSOME	KEGG_RIBOSOME	Details ...	84	0.599043	1.92177	0.00787402	0.00644393	0.06	4384	tags=74%, list=34%, signal=111%
KEGG_PYRIMIDINE_METABOLISM	KEGG_PYRIMIDINE_METABOLISM	Details ...	74	0.581457	1.90802	<0.0001	0.00674336	0.069	2186	tags=43%, list=17%, signal=52%
KEGG_MISMATCH_REPAIR	KEGG_MISMATCH_REPAIR	Details ...	23	0.801177	1.86503	<0.0001	0.00906085	0.101	1627	tags=70%, list=12%, signal=79%
KEGG_BASE_EXCISION_REPAIR	KEGG_BASE_EXCISION_REPAIR	Details ...	31	0.635425	1.80615	0.00970874	0.0153516	0.173	1830	tags=52%, list=14%, signal=60%
KEGG_DNA_REPLICATION	KEGG_DNA_REPLICATION	Details ...	32	0.859397	1.7919	<0.0001	0.0160238	0.194	1538	tags=84%, list=12%, signal=95%
KEGG_UBIQUITIN_MEDIATED_PROTEOLYSIS	KEGG_UBIQUITIN_MEDIATED_PROTEOLYSIS	Details ...	107	0.433026	1.78983	0.0019305	0.0149712	0.196	2779	tags=37%, list=21%, signal=47%
KEGG_NUCLEOTIDE_EXCISION_REPAIR	KEGG_NUCLEOTIDE_EXCISION_REPAIR	Details ...	43	0.609594	1.76977	<0.0001	0.0177808	0.229	3080	tags=58%, list=24%, signal=76%
KEGG_RNA_POLYMERASE	KEGG_RNA_POLYMERASE	Details ...	22	0.547736	1.75477	0.0135135	0.0194298	0.25	2881	tags=45%, list=22%, signal=58%
KEGG_PURINE_METABOLISM	KEGG_PURINE_METABOLISM	Details ...	131	0.410551	1.6966	<0.0001	0.0319336	0.372	2186	tags=30%, list=17%, signal=35%
KEGG_PROTEIN_EXPORT	KEGG_PROTEIN_EXPORT	Details ...	18	0.568134	1.68362	0.0269151	0.0332967	0.39	4009	tags=72%, list=31%, signal=104%
KEGG_P53_SIGNALING_PATHWAY	KEGG_P53_SIGNALING_PATHWAY	Details ...	59	0.570824	1.63787	0.0018622	0.0483673	0.516	950	tags=29%, list=7%, signal=31%
KEGG_BASAL_TRANSCRIPTION_FACTORS	KEGG_BASAL_TRANSCRIPTION_FACTORS	Details ...	32	0.532	1.59695	0.0196464	0.0658682	0.628	3259	tags=56%, list=25%, signal=75%
KEGG_RENAL_CELL_CARCINOMA	KEGG_RENAL_CELL_CARCINOMA	Details ...	70	0.370506	1.45407	0.05	0.184929	0.904	2547	tags=30%, list=20%, signal=37%
KEGG_PATHOGENIC_ESCHERICHIA_COLI_INFECTION	KEGG_PATHOGENIC_ESCHERICHIA_COLI_INFECTION	Details ...	44	0.463844	1.44555	0.0697211	0.18682	0.909	3053	tags=55%, list=23%, signal=71%

## Sheet: Table S9
Table S9 GSEA results of c5 reference gene sets for high TOP2A expression groups in HBV-related HCC patients of GSE14520 cohort.
NAME	GS<br> follow link to MSigDB	GS DETAILS	SIZE	ES	NES	NOM p-val	FDR q-val	FWER p-val	RANK AT MAX	LEADING EDGE
GO_SPLICEOSOMAL_COMPLEX	GO_SPLICEOSOMAL_COMPLEX	Details ...	114	0.596365	2.26013	<0.0001	0.00677592	0.006	2667	tags=48%, list=20%, signal=60%
GO_MICROTUBULE_CYTOSKELETON_ORGANIZATION	GO_MICROTUBULE_CYTOSKELETON_ORGANIZATION	Details ...	233	0.611882	2.21595	<0.0001	0.00585372	0.009	1740	tags=30%, list=13%, signal=34%
GO_REGULATION_OF_MICROTUBULE_BASED_PROCESS	GO_REGULATION_OF_MICROTUBULE_BASED_PROCESS	Details ...	174	0.63463	2.2121	<0.0001	0.00390248	0.009	1180	tags=28%, list=9%, signal=31%
GO_MEIOTIC_CELL_CYCLE_PROCESS	GO_MEIOTIC_CELL_CYCLE_PROCESS	Details ...	94	0.698392	2.21198	<0.0001	0.00292686	0.009	1493	tags=39%, list=11%, signal=44%
GO_CHROMOSOMAL_REGION	GO_CHROMOSOMAL_REGION	Details ...	236	0.682876	2.21017	<0.0001	0.00234149	0.009	1968	tags=44%, list=15%, signal=51%
GO_REGULATION_OF_MICROTUBULE_POLYMERIZATION_OR_DEPOLYMERIZATION	GO_REGULATION_OF_MICROTUBULE_POLYMERIZATION_OR_DEPOLYMERIZATION	Details ...	128	0.69107	2.20826	<0.0001	0.00195124	0.009	1073	tags=31%, list=8%, signal=34%
GO_RNA_SPLICING_VIA_TRANSESTERIFICATION_REACTIONS	GO_RNA_SPLICING_VIA_TRANSESTERIFICATION_REACTIONS	Details ...	179	0.543617	2.20257	<0.0001	0.00182002	0.01	3292	tags=49%, list=25%, signal=64%
GO_CELL_CYCLE_PHASE_TRANSITION	GO_CELL_CYCLE_PHASE_TRANSITION	Details ...	206	0.662432	2.20125	<0.0001	0.00159252	0.01	1740	tags=40%, list=13%, signal=46%
GO_NEGATIVE_REGULATION_OF_PROTEIN_COMPLEX_DISASSEMBLY	GO_NEGATIVE_REGULATION_OF_PROTEIN_COMPLEX_DISASSEMBLY	Details ...	131	0.665773	2.1992	<0.0001	0.00153265	0.011	1073	tags=30%, list=8%, signal=32%
GO_CHROMATIN_REMODELING	GO_CHROMATIN_REMODELING	Details ...	108	0.644694	2.19828	<0.0001	0.00137938	0.011	2441	tags=47%, list=19%, signal=58%
GO_RNA_SPLICING	GO_RNA_SPLICING	Details ...	236	0.530222	2.19534	<0.0001	0.0013504	0.011	3292	tags=50%, list=25%, signal=66%
GO_RNA_LOCALIZATION	GO_RNA_LOCALIZATION	Details ...	131	0.600981	2.193	<0.0001	0.00123787	0.011	3182	tags=60%, list=24%, signal=78%
GO_CHROMOSOME_TELOMERIC_REGION	GO_CHROMOSOME_TELOMERIC_REGION	Details ...	119	0.631431	2.18855	<0.0001	0.00114265	0.011	2307	tags=45%, list=18%, signal=55%
GO_MEIOTIC_CELL_CYCLE	GO_MEIOTIC_CELL_CYCLE	Details ...	115	0.67944	2.18831	<0.0001	0.00106103	0.011	1493	tags=37%, list=11%, signal=42%
GO_METHYLTRANSFERASE_COMPLEX	GO_METHYLTRANSFERASE_COMPLEX	Details ...	71	0.65742	2.18683	<0.0001	0.000990294	0.011	2385	tags=54%, list=18%, signal=65%
GO_ORGANELLE_FISSION	GO_ORGANELLE_FISSION	Details ...	327	0.688834	2.18633	<0.0001	0.000928401	0.011	1337	tags=36%, list=10%, signal=39%
GO_CELL_DIVISION	GO_CELL_DIVISION	Details ...	321	0.685106	2.18319	<0.0001	0.000929433	0.012	1253	tags=33%, list=10%, signal=35%
GO_NEGATIVE_REGULATION_OF_MITOTIC_CELL_CYCLE	GO_NEGATIVE_REGULATION_OF_MITOTIC_CELL_CYCLE	Details ...	165	0.633667	2.17579	<0.0001	0.000979555	0.014	1760	tags=39%, list=14%, signal=44%
GO_REGULATION_OF_CELL_CYCLE_PROCESS	GO_REGULATION_OF_CELL_CYCLE_PROCESS	Details ...	434	0.534267	2.17429	<0.0001	0.000981156	0.015	2134	tags=30%, list=16%, signal=35%
GO_REGULATION_OF_CYTOKINESIS	GO_REGULATION_OF_CYTOKINESIS	Details ...	49	0.675719	2.17301	<0.0001	0.000981788	0.015	324	tags=20%, list=2%, signal=21%
GO_REGULATION_OF_MITOTIC_CELL_CYCLE	GO_REGULATION_OF_MITOTIC_CELL_CYCLE	Details ...	377	0.550844	2.17296	<0.0001	0.000935036	0.015	2134	tags=32%, list=16%, signal=37%
GO_REGULATION_OF_PROTEIN_COMPLEX_DISASSEMBLY	GO_REGULATION_OF_PROTEIN_COMPLEX_DISASSEMBLY	Details ...	165	0.61575	2.1719	<0.0001	0.000892535	0.015	1073	tags=25%, list=8%, signal=27%
GO_NUCLEAR_CHROMOSOME_TELOMERIC_REGION	GO_NUCLEAR_CHROMOSOME_TELOMERIC_REGION	Details ...	98	0.640729	2.16488	<0.0001	0.000853729	0.015	2307	tags=45%, list=18%, signal=54%
GO_DNA_RECOMBINATION	GO_DNA_RECOMBINATION	Details ...	153	0.676704	2.16235	<0.0001	0.000974186	0.017	1718	tags=45%, list=13%, signal=51%
GO_DNA_REPAIR	GO_DNA_REPAIR	Details ...	361	0.57565	2.16054	<0.0001	0.00108564	0.02	1738	tags=34%, list=13%, signal=38%
GO_NEGATIVE_REGULATION_OF_CYTOSKELETON_ORGANIZATION	GO_NEGATIVE_REGULATION_OF_CYTOSKELETON_ORGANIZATION	Details ...	166	0.624304	2.15764	<0.0001	0.00111227	0.022	1289	tags=30%, list=10%, signal=32%
GO_MITOTIC_NUCLEAR_DIVISION	GO_MITOTIC_NUCLEAR_DIVISION	Details ...	250	0.725021	2.15366	<0.0001	0.00120627	0.025	1073	tags=37%, list=8%, signal=40%
GO_MICROTUBULE_ASSOCIATED_COMPLEX	GO_MICROTUBULE_ASSOCIATED_COMPLEX	Details ...	100	0.608175	2.15056	<0.0001	0.00121188	0.026	252	tags=14%, list=2%, signal=14%
GO_CONDENSED_NUCLEAR_CHROMOSOME	GO_CONDENSED_NUCLEAR_CHROMOSOME	Details ...	60	0.703106	2.14838	<0.0001	0.00130579	0.03	1641	tags=45%, list=13%, signal=51%
GO_CELL_CYCLE_G2_M_PHASE_TRANSITION	GO_CELL_CYCLE_G2_M_PHASE_TRANSITION	Details ...	110	0.602832	2.14743	<0.0001	0.00132475	0.03	2014	tags=41%, list=15%, signal=48%
GO_REGULATION_OF_NUCLEAR_DIVISION	GO_REGULATION_OF_NUCLEAR_DIVISION	Details ...	127	0.645352	2.14572	<0.0001	0.00131623	0.03	945	tags=24%, list=7%, signal=26%
GO_CONDENSED_CHROMOSOME	GO_CONDENSED_CHROMOSOME	Details ...	137	0.738342	2.14168	<0.0001	0.00145224	0.034	1355	tags=42%, list=10%, signal=47%
GO_NUCLEAR_CHROMOSOME	GO_NUCLEAR_CHROMOSOME	Details ...	395	0.552223	2.14101	<0.0001	0.00140824	0.034	2475	tags=39%, list=19%, signal=47%
GO_REGULATION_OF_CELL_DIVISION	GO_REGULATION_OF_CELL_DIVISION	Details ...	213	0.599344	2.13712	<0.0001	0.00147609	0.037	992	tags=21%, list=8%, signal=22%
GO_MICROTUBULE_MOTOR_ACTIVITY	GO_MICROTUBULE_MOTOR_ACTIVITY	Details ...	47	0.761789	2.13007	<0.0001	0.00159802	0.041	159	tags=23%, list=1%, signal=24%
GO_SPINDLE	GO_SPINDLE	Details ...	199	0.679212	2.12916	<0.0001	0.00155363	0.041	945	tags=30%, list=7%, signal=32%
GO_CHROMOSOME_CENTROMERIC_REGION	GO_CHROMOSOME_CENTROMERIC_REGION	Details ...	121	0.731198	2.12863	<0.0001	0.00153759	0.041	629	tags=35%, list=5%, signal=36%
GO_DOUBLE_STRAND_BREAK_REPAIR	GO_DOUBLE_STRAND_BREAK_REPAIR	Details ...	115	0.645908	2.1283	<0.0001	0.00152031	0.041	3079	tags=61%, list=24%, signal=79%
GO_CATALYTIC_STEP_2_SPLICEOSOME	GO_CATALYTIC_STEP_2_SPLICEOSOME	Details ...	60	0.606877	2.12545	<0.0001	0.00153348	0.043	2954	tags=53%, list=23%, signal=69%
GO_DNA_CONFORMATION_CHANGE	GO_DNA_CONFORMATION_CHANGE	Details ...	204	0.650564	2.12419	<0.0001	0.00154946	0.044	1469	tags=33%, list=11%, signal=36%
GO_CYTOKINESIS	GO_CYTOKINESIS	Details ...	65	0.694701	2.12354	<0.0001	0.00151167	0.044	266	tags=23%, list=2%, signal=23%
GO_SMALL_NUCLEAR_RIBONUCLEOPROTEIN_COMPLEX	GO_SMALL_NUCLEAR_RIBONUCLEOPROTEIN_COMPLEX	Details ...	45	0.676251	2.12288	<0.0001	0.00147567	0.044	2953	tags=67%, list=23%, signal=86%
GO_NUCLEAR_EXPORT	GO_NUCLEAR_EXPORT	Details ...	108	0.572997	2.12237	<0.0001	0.00145878	0.045	3212	tags=56%, list=25%, signal=73%
GO_CELL_CYCLE_CHECKPOINT	GO_CELL_CYCLE_CHECKPOINT	Details ...	157	0.678158	2.12122	<0.0001	0.00144747	0.046	1760	tags=45%, list=14%, signal=51%
GO_MICROTUBULE_BASED_PROCESS	GO_MICROTUBULE_BASED_PROCESS	Details ...	340	0.547656	2.11978	<0.0001	0.00147309	0.048	1981	tags=28%, list=15%, signal=32%
GO_REGULATION_OF_DNA_METABOLIC_PROCESS	GO_REGULATION_OF_DNA_METABOLIC_PROCESS	Details ...	270	0.541603	2.11801	<0.0001	0.00148306	0.049	2363	tags=38%, list=18%, signal=45%
GO_MRNA_METABOLIC_PROCESS	GO_MRNA_METABOLIC_PROCESS	Details ...	427	0.49131	2.11746	<0.0001	0.00147193	0.049	4173	tags=59%, list=32%, signal=84%
GO_CELL_CYCLE_G1_S_PHASE_TRANSITION	GO_CELL_CYCLE_G1_S_PHASE_TRANSITION	Details ...	91	0.718994	2.11726	<0.0001	0.00146784	0.049	1276	tags=42%, list=10%, signal=46%
GO_REGULATION_OF_SIGNAL_TRANSDUCTION_BY_P53_CLASS_MEDIATOR	GO_REGULATION_OF_SIGNAL_TRANSDUCTION_BY_P53_CLASS_MEDIATOR	Details ...	136	0.60198	2.11573	<0.0001	0.00145496	0.05	2142	tags=43%, list=16%, signal=51%
GO_SPINDLE_ASSEMBLY	GO_SPINDLE_ASSEMBLY	Details ...	48	0.789558	2.11489	<0.0001	0.00148017	0.052	1180	tags=44%, list=9%, signal=48%
GO_MRNA_PROCESSING	GO_MRNA_PROCESSING	Details ...	278	0.500809	2.11375	<0.0001	0.00145115	0.052	3292	tags=46%, list=25%, signal=60%
GO_NEGATIVE_REGULATION_OF_CELLULAR_PROTEIN_CATABOLIC_PROCESS	GO_NEGATIVE_REGULATION_OF_CELLULAR_PROTEIN_CATABOLIC_PROCESS	Details ...	51	0.665765	2.1136	<0.0001	0.00142324	0.052	1760	tags=35%, list=14%, signal=41%
GO_ATP_DEPENDENT_CHROMATIN_REMODELING	GO_ATP_DEPENDENT_CHROMATIN_REMODELING	Details ...	54	0.698483	2.11307	<0.0001	0.00139639	0.052	2405	tags=56%, list=18%, signal=68%
GO_CHROMOSOME_SEGREGATION	GO_CHROMOSOME_SEGREGATION	Details ...	178	0.740413	2.10916	<0.0001	0.001434	0.055	1509	tags=44%, list=12%, signal=50%
GO_RECOMBINATIONAL_REPAIR	GO_RECOMBINATIONAL_REPAIR	Details ...	52	0.738586	2.10525	<0.0001	0.00150212	0.058	1718	tags=58%, list=13%, signal=66%
GO_NEGATIVE_REGULATION_OF_CELL_CYCLE_PROCESS	GO_NEGATIVE_REGULATION_OF_CELL_CYCLE_PROCESS	Details ...	170	0.586485	2.10439	<0.0001	0.00150824	0.059	1844	tags=36%, list=14%, signal=41%
GO_MITOTIC_CELL_CYCLE_CHECKPOINT	GO_MITOTIC_CELL_CYCLE_CHECKPOINT	Details ...	116	0.673825	2.10154	<0.0001	0.00153555	0.06	1760	tags=45%, list=14%, signal=51%
GO_NEGATIVE_REGULATION_OF_ORGANELLE_ORGANIZATION	GO_NEGATIVE_REGULATION_OF_ORGANELLE_ORGANIZATION	Details ...	293	0.553685	2.10094	<0.0001	0.00150907	0.06	1234	tags=24%, list=9%, signal=26%
GO_CENTROSOME	GO_CENTROSOME	Details ...	323	0.515423	2.09497	<0.0001	0.00165278	0.065	2015	tags=30%, list=15%, signal=34%
GO_CHROMATIN_MODIFICATION	GO_CHROMATIN_MODIFICATION	Details ...	382	0.510569	2.0944	<0.0001	0.00164145	0.065	2479	tags=35%, list=19%, signal=42%
GO_SOMATIC_DIVERSIFICATION_OF_IMMUNE_RECEPTORS	GO_SOMATIC_DIVERSIFICATION_OF_IMMUNE_RECEPTORS	Details ...	36	0.644304	2.09318	<0.0001	0.00164449	0.066	2506	tags=44%, list=19%, signal=55%
GO_CONDENSED_CHROMOSOME_CENTROMERIC_REGION	GO_CONDENSED_CHROMOSOME_CENTROMERIC_REGION	Details ...	69	0.807246	2.09155	<0.0001	0.0016745	0.068	629	tags=43%, list=5%, signal=45%
GO_HISTONE_METHYLTRANSFERASE_COMPLEX	GO_HISTONE_METHYLTRANSFERASE_COMPLEX	Details ...	57	0.639081	2.09096	<0.0001	0.00165924	0.069	2385	tags=49%, list=18%, signal=60%
GO_DNA_INTEGRITY_CHECKPOINT	GO_DNA_INTEGRITY_CHECKPOINT	Details ...	115	0.63645	2.09083	<0.0001	0.00163331	0.069	1727	tags=43%, list=13%, signal=49%
GO_RIBONUCLEOPROTEIN_COMPLEX_LOCALIZATION	GO_RIBONUCLEOPROTEIN_COMPLEX_LOCALIZATION	Details ...	87	0.623468	2.09016	<0.0001	0.0016271	0.07	3167	tags=60%, list=24%, signal=78%
GO_POSITIVE_REGULATION_OF_CELL_CYCLE_PROCESS	GO_POSITIVE_REGULATION_OF_CELL_CYCLE_PROCESS	Details ...	195	0.564805	2.08989	<0.0001	0.00161451	0.071	1223	tags=26%, list=9%, signal=28%
GO_NEGATIVE_REGULATION_OF_CHROMOSOME_ORGANIZATION	GO_NEGATIVE_REGULATION_OF_CHROMOSOME_ORGANIZATION	Details ...	78	0.645708	2.08542	<0.0001	0.001701	0.074	1809	tags=36%, list=14%, signal=41%
GO_TERMINATION_OF_RNA_POLYMERASE_II_TRANSCRIPTION	GO_TERMINATION_OF_RNA_POLYMERASE_II_TRANSCRIPTION	Details ...	41	0.655627	2.08227	<0.0001	0.00176896	0.08	3419	tags=71%, list=26%, signal=96%
GO_MICROTUBULE_ORGANIZING_CENTER_ORGANIZATION	GO_MICROTUBULE_ORGANIZING_CENTER_ORGANIZATION	Details ...	60	0.624809	2.08223	<0.0001	0.00174332	0.08	1675	tags=35%, list=13%, signal=40%
GO_DNA_REPLICATION	GO_DNA_REPLICATION	Details ...	154	0.735599	2.08168	<0.0001	0.00171842	0.08	1449	tags=54%, list=11%, signal=60%
GO_NUCLEAR_CHROMOSOME_SEGREGATION	GO_NUCLEAR_CHROMOSOME_SEGREGATION	Details ...	151	0.756597	2.08106	<0.0001	0.00169421	0.08	1079	tags=42%, list=8%, signal=46%
GO_MICROTUBULE_ORGANIZING_CENTER	GO_MICROTUBULE_ORGANIZING_CENTER	Details ...	409	0.501953	2.07836	<0.0001	0.00170505	0.082	2015	tags=28%, list=15%, signal=32%
GO_NUCLEAR_TRANSCRIBED_MRNA_CATABOLIC_PROCESS_NONSENSE_MEDIATED_DECAY	GO_NUCLEAR_TRANSCRIBED_MRNA_CATABOLIC_PROCESS_NONSENSE_MEDIATED_DECAY	Details ...	109	0.589643	2.07705	0.00407332	0.00170293	0.083	4151	tags=74%, list=32%, signal=108%
GO_NUCLEOBASE_CONTAINING_COMPOUND_TRANSPORT	GO_NUCLEOBASE_CONTAINING_COMPOUND_TRANSPORT	Details ...	143	0.539099	2.07536	<0.0001	0.00176072	0.085	3182	tags=52%, list=24%, signal=68%
GO_DNA_PACKAGING	GO_DNA_PACKAGING	Details ...	135	0.67187	2.07536	<0.0001	0.00173725	0.085	862	tags=27%, list=7%, signal=29%
GO_SEX_CHROMOSOME	GO_SEX_CHROMOSOME	Details ...	23	0.729656	2.07321	<0.0001	0.00177941	0.088	2106	tags=57%, list=16%, signal=67%
GO_NEGATIVE_REGULATION_OF_CELL_CYCLE	GO_NEGATIVE_REGULATION_OF_CELL_CYCLE	Details ...	345	0.517715	2.07264	<0.0001	0.0017563	0.088	1844	tags=30%, list=14%, signal=34%
GO_MITOTIC_SPINDLE_ASSEMBLY	GO_MITOTIC_SPINDLE_ASSEMBLY	Details ...	31	0.832344	2.07183	<0.0001	0.00174603	0.089	1180	tags=48%, list=9%, signal=53%
GO_REGULATION_OF_CELL_CYCLE_PHASE_TRANSITION	GO_REGULATION_OF_CELL_CYCLE_PHASE_TRANSITION	Details ...	252	0.53172	2.07152	<0.0001	0.00172393	0.089	2946	tags=42%, list=23%, signal=53%
GO_DNA_BIOSYNTHETIC_PROCESS	GO_DNA_BIOSYNTHETIC_PROCESS	Details ...	90	0.676612	2.07138	<0.0001	0.00171216	0.09	1738	tags=46%, list=13%, signal=52%
GO_POSITIVE_REGULATION_OF_CYTOKINESIS	GO_POSITIVE_REGULATION_OF_CYTOKINESIS	Details ...	27	0.777336	2.07086	<0.0001	0.00170107	0.09	324	tags=30%, list=2%, signal=30%
GO_KINETOCHORE	GO_KINETOCHORE	Details ...	82	0.755315	2.07056	<0.0001	0.00168032	0.09	1160	tags=41%, list=9%, signal=45%
GO_RIBONUCLEOPROTEIN_COMPLEX	GO_RIBONUCLEOPROTEIN_COMPLEX	Details ...	489	0.464428	2.06723	<0.0001	0.0018104	0.096	4177	tags=57%, list=32%, signal=80%
GO_HISTONE_EXCHANGE	GO_HISTONE_EXCHANGE	Details ...	37	0.736886	2.06634	<0.0001	0.00183529	0.099	979	tags=41%, list=8%, signal=44%
GO_NEGATIVE_REGULATION_OF_CELL_CYCLE_PHASE_TRANSITION	GO_NEGATIVE_REGULATION_OF_CELL_CYCLE_PHASE_TRANSITION	Details ...	115	0.600492	2.06525	<0.0001	0.00185846	0.1	1809	tags=37%, list=14%, signal=42%
GO_PROTEIN_SUMOYLATION	GO_PROTEIN_SUMOYLATION	Details ...	99	0.641788	2.06425	<0.0001	0.00185359	0.1	1623	tags=41%, list=12%, signal=47%
GO_SPINDLE_MICROTUBULE	GO_SPINDLE_MICROTUBULE	Details ...	47	0.721654	2.06392	<0.0001	0.00185883	0.101	252	tags=26%, list=2%, signal=26%
GO_NON_RECOMBINATIONAL_REPAIR	GO_NON_RECOMBINATIONAL_REPAIR	Details ...	56	0.632891	2.06373	<0.0001	0.00188411	0.104	3055	tags=61%, list=23%, signal=79%
GO_MITOTIC_SPINDLE_ORGANIZATION	GO_MITOTIC_SPINDLE_ORGANIZATION	Details ...	54	0.808569	2.06242	<0.0001	0.00190574	0.107	1180	tags=46%, list=9%, signal=51%
GO_NUCLEOCYTOPLASMIC_TRANSPORTER_ACTIVITY	GO_NUCLEOCYTOPLASMIC_TRANSPORTER_ACTIVITY	Details ...	22	0.719718	2.06141	<0.0001	0.00188457	0.107	1909	tags=59%, list=15%, signal=69%
GO_INTERCELLULAR_BRIDGE	GO_INTERCELLULAR_BRIDGE	Details ...	31	0.684781	2.05869	<0.0001	0.00192235	0.108	782	tags=29%, list=6%, signal=31%
GO_SISTER_CHROMATID_SEGREGATION	GO_SISTER_CHROMATID_SEGREGATION	Details ...	126	0.79412	2.05598	<0.0001	0.00193605	0.11	601	tags=42%, list=5%, signal=44%
GO_REGULATION_OF_DNA_REPLICATION	GO_REGULATION_OF_DNA_REPLICATION	Details ...	128	0.576284	2.05376	<0.0001	0.00197059	0.112	2340	tags=39%, list=18%, signal=47%
GO_TELOMERE_ORGANIZATION	GO_TELOMERE_ORGANIZATION	Details ...	84	0.595235	2.05224	<0.0001	0.00201162	0.113	2255	tags=40%, list=17%, signal=49%
GO_SIGNAL_TRANSDUCTION_IN_RESPONSE_TO_DNA_DAMAGE	GO_SIGNAL_TRANSDUCTION_IN_RESPONSE_TO_DNA_DAMAGE	Details ...	82	0.601085	2.05123	<0.0001	0.0020015	0.113	1718	tags=41%, list=13%, signal=47%
GO_NUCLEAR_ENVELOPE_ORGANIZATION	GO_NUCLEAR_ENVELOPE_ORGANIZATION	Details ...	61	0.611074	2.04973	<0.0001	0.0019957	0.115	1909	tags=38%, list=15%, signal=44%
GO_REGULATION_OF_CHROMOSOME_ORGANIZATION	GO_REGULATION_OF_CHROMOSOME_ORGANIZATION	Details ...	213	0.541959	2.04803	<0.0001	0.00204397	0.12	2366	tags=35%, list=18%, signal=42%
GO_HISTONE_BINDING	GO_HISTONE_BINDING	Details ...	122	0.556556	2.04748	<0.0001	0.00202311	0.12	2468	tags=41%, list=19%, signal=50%
GO_POSITIVE_REGULATION_OF_TELOMERE_MAINTENANCE_VIA_TELOMERE_LENGTHENING	GO_POSITIVE_REGULATION_OF_TELOMERE_MAINTENANCE_VIA_TELOMERE_LENGTHENING	Details ...	29	0.710055	2.04701	<0.0001	0.00201074	0.121	2340	tags=59%, list=18%, signal=71%
GO_NUCLEUS_ORGANIZATION	GO_NUCLEUS_ORGANIZATION	Details ...	102	0.547933	2.04619	<0.0001	0.00203221	0.126	1740	tags=29%, list=13%, signal=34%
GO_KINESIN_COMPLEX	GO_KINESIN_COMPLEX	Details ...	36	0.764282	2.04611	<0.0001	0.00201209	0.126	159	tags=28%, list=1%, signal=28%
GO_MOTOR_ACTIVITY	GO_MOTOR_ACTIVITY	Details ...	88	0.57229	2.04051	<0.0001	0.00216735	0.138	848	tags=17%, list=7%, signal=18%
GO_SOMATIC_CELL_DNA_RECOMBINATION	GO_SOMATIC_CELL_DNA_RECOMBINATION	Details ...	30	0.668704	2.03906	<0.0001	0.00215337	0.139	2506	tags=50%, list=19%, signal=62%
GO_SPINDLE_POLE	GO_SPINDLE_POLE	Details ...	89	0.715947	2.03787	<0.0001	0.00218713	0.142	408	tags=27%, list=3%, signal=28%
GO_MULTI_ORGANISM_METABOLIC_PROCESS	GO_MULTI_ORGANISM_METABOLIC_PROCESS	Details ...	126	0.555766	2.03752	0.0060241	0.0021663	0.142	4151	tags=70%, list=32%, signal=102%
GO_U12_TYPE_SPLICEOSOMAL_COMPLEX	GO_U12_TYPE_SPLICEOSOMAL_COMPLEX	Details ...	18	0.7382	2.03384	<0.0001	0.00222908	0.146	2107	tags=67%, list=16%, signal=79%
GO_NEGATIVE_REGULATION_OF_PROTEIN_CATABOLIC_PROCESS	GO_NEGATIVE_REGULATION_OF_PROTEIN_CATABOLIC_PROCESS	Details ...	85	0.539546	2.03249	<0.0001	0.00224656	0.148	1760	tags=24%, list=14%, signal=27%
GO_CENTROSOME_CYCLE	GO_CENTROSOME_CYCLE	Details ...	34	0.678103	2.03179	<0.0001	0.00225636	0.151	1667	tags=44%, list=13%, signal=50%
GO_POSITIVE_REGULATION_OF_CELL_DIVISION	GO_POSITIVE_REGULATION_OF_CELL_DIVISION	Details ...	112	0.555809	2.02924	<0.0001	0.00236684	0.161	659	tags=16%, list=5%, signal=17%
GO_REGULATION_OF_TELOMERE_MAINTENANCE_VIA_TELOMERE_LENGTHENING	GO_REGULATION_OF_TELOMERE_MAINTENANCE_VIA_TELOMERE_LENGTHENING	Details ...	40	0.623518	2.02725	<0.0001	0.00242633	0.165	2340	tags=48%, list=18%, signal=58%
GO_SISTER_CHROMATID_COHESION	GO_SISTER_CHROMATID_COHESION	Details ...	77	0.782444	2.02246	<0.0001	0.00261423	0.176	601	tags=44%, list=5%, signal=46%
GO_POSITIVE_REGULATION_OF_DNA_METABOLIC_PROCESS	GO_POSITIVE_REGULATION_OF_DNA_METABOLIC_PROCESS	Details ...	155	0.534506	2.02036	<0.0001	0.00268952	0.182	2363	tags=39%, list=18%, signal=47%
GO_DNA_SYNTHESIS_INVOLVED_IN_DNA_REPAIR	GO_DNA_SYNTHESIS_INVOLVED_IN_DNA_REPAIR	Details ...	60	0.724317	2.02032	<0.0001	0.00266572	0.182	1738	tags=52%, list=13%, signal=59%
GO_CENTROMERE_COMPLEX_ASSEMBLY	GO_CENTROMERE_COMPLEX_ASSEMBLY	Details ...	34	0.797427	2.02024	<0.0001	0.00265154	0.182	862	tags=44%, list=7%, signal=47%
GO_PROTEIN_DNA_COMPLEX_SUBUNIT_ORGANIZATION	GO_PROTEIN_DNA_COMPLEX_SUBUNIT_ORGANIZATION	Details ...	177	0.579111	2.01991	<0.0001	0.0026554	0.182	2479	tags=42%, list=19%, signal=51%
GO_MITOTIC_DNA_INTEGRITY_CHECKPOINT	GO_MITOTIC_DNA_INTEGRITY_CHECKPOINT	Details ...	81	0.638939	2.01948	<0.0001	0.00264213	0.182	1718	tags=44%, list=13%, signal=51%
GO_MIDBODY	GO_MIDBODY	Details ...	99	0.648157	2.01718	<0.0001	0.00270075	0.184	408	tags=22%, list=3%, signal=23%
GO_CHROMATIN_ORGANIZATION	GO_CHROMATIN_ORGANIZATION	Details ...	470	0.488444	2.01654	<0.0001	0.00271896	0.187	2479	tags=33%, list=19%, signal=39%
GO_STRUCTURE_SPECIFIC_DNA_BINDING	GO_STRUCTURE_SPECIFIC_DNA_BINDING	Details ...	96	0.553468	2.01397	<0.0001	0.00283271	0.195	2408	tags=45%, list=18%, signal=55%
GO_MEIOSIS_I	GO_MEIOSIS_I	Details ...	52	0.690141	2.012	<0.0001	0.00288987	0.2	1493	tags=42%, list=11%, signal=48%
GO_MICROTUBULE_ORGANIZING_CENTER_PART	GO_MICROTUBULE_ORGANIZING_CENTER_PART	Details ...	99	0.531736	2.01093	<0.0001	0.00288153	0.2	1981	tags=34%, list=15%, signal=40%
GO_POSITIVE_REGULATION_OF_TELOMERE_MAINTENANCE	GO_POSITIVE_REGULATION_OF_TELOMERE_MAINTENANCE	Details ...	39	0.650764	2.00906	<0.0001	0.00298217	0.202	2340	tags=54%, list=18%, signal=65%
GO_MICROTUBULE	GO_MICROTUBULE	Details ...	277	0.508565	2.00736	<0.0001	0.00303011	0.207	1335	tags=21%, list=10%, signal=23%
GO_TRANSLATIONAL_INITIATION	GO_TRANSLATIONAL_INITIATION	Details ...	121	0.566045	2.00604	0.00594059	0.00304039	0.207	4311	tags=74%, list=33%, signal=110%
GO_RIBONUCLEOPROTEIN_COMPLEX_SUBUNIT_ORGANIZATION	GO_RIBONUCLEOPROTEIN_COMPLEX_SUBUNIT_ORGANIZATION	Details ...	134	0.513896	2.00374	<0.0001	0.0030708	0.211	3243	tags=48%, list=25%, signal=63%
GO_MEIOTIC_CHROMOSOME_SEGREGATION	GO_MEIOTIC_CHROMOSOME_SEGREGATION	Details ...	34	0.706119	2.0021	<0.0001	0.0031097	0.213	1334	tags=41%, list=10%, signal=46%
GO_NUCLEOSOMAL_DNA_BINDING	GO_NUCLEOSOMAL_DNA_BINDING	Details ...	25	0.740755	2.00071	<0.0001	0.0031151	0.215	2408	tags=76%, list=18%, signal=93%
GO_PEPTIDYL_LYSINE_MODIFICATION	GO_PEPTIDYL_LYSINE_MODIFICATION	Details ...	233	0.501034	1.99739	<0.0001	0.0032508	0.223	2800	tags=40%, list=21%, signal=50%
GO_NUCLEOSOME_BINDING	GO_NUCLEOSOME_BINDING	Details ...	35	0.685974	1.99468	<0.0001	0.00332518	0.229	2408	tags=63%, list=18%, signal=77%
GO_ANAPHASE_PROMOTING_COMPLEX_DEPENDENT_CATABOLIC_PROCESS	GO_ANAPHASE_PROMOTING_COMPLEX_DEPENDENT_CATABOLIC_PROCESS	Details ...	68	0.64062	1.99438	<0.0001	0.0033077	0.229	2932	tags=51%, list=23%, signal=66%
GO_SPLICEOSOMAL_TRI_SNRNP_COMPLEX	GO_SPLICEOSOMAL_TRI_SNRNP_COMPLEX	Details ...	24	0.706678	1.9932	<0.0001	0.00330828	0.231	2835	tags=75%, list=22%, signal=96%
GO_MITOTIC_SISTER_CHROMATID_SEGREGATION	GO_MITOTIC_SISTER_CHROMATID_SEGREGATION	Details ...	66	0.817963	1.98986	<0.0001	0.00344376	0.24	159	tags=39%, list=1%, signal=40%
GO_INTERSTRAND_CROSS_LINK_REPAIR	GO_INTERSTRAND_CROSS_LINK_REPAIR	Details ...	27	0.693483	1.98828	<0.0001	0.00350415	0.245	2165	tags=56%, list=17%, signal=66%
GO_DNA_REPLICATION_INDEPENDENT_NUCLEOSOME_ORGANIZATION	GO_DNA_REPLICATION_INDEPENDENT_NUCLEOSOME_ORGANIZATION	Details ...	40	0.722708	1.98799	<0.0001	0.003478	0.245	862	tags=38%, list=7%, signal=40%
GO_REGULATION_OF_RESPONSE_TO_DNA_DAMAGE_STIMULUS	GO_REGULATION_OF_RESPONSE_TO_DNA_DAMAGE_STIMULUS	Details ...	119	0.556663	1.98704	<0.0001	0.0035041	0.245	2213	tags=43%, list=17%, signal=51%
GO_DNA_GEOMETRIC_CHANGE	GO_DNA_GEOMETRIC_CHANGE	Details ...	72	0.667956	1.98626	<0.0001	0.00352232	0.245	1549	tags=39%, list=12%, signal=44%
GO_POSITIVE_REGULATION_OF_CELL_CYCLE	GO_POSITIVE_REGULATION_OF_CELL_CYCLE	Details ...	271	0.495383	1.98514	<0.0001	0.00354063	0.249	1606	tags=24%, list=12%, signal=27%
GO_RNA_CATABOLIC_PROCESS	GO_RNA_CATABOLIC_PROCESS	Details ...	185	0.487736	1.9846	0.00811359	0.00352754	0.249	4173	tags=63%, list=32%, signal=91%
GO_SPLICEOSOMAL_COMPLEX_ASSEMBLY	GO_SPLICEOSOMAL_COMPLEX_ASSEMBLY	Details ...	34	0.607074	1.98077	0.00200401	0.00369715	0.265	1847	tags=41%, list=14%, signal=48%
GO_SPINDLE_MIDZONE	GO_SPINDLE_MIDZONE	Details ...	21	0.84721	1.97964	<0.0001	0.00373732	0.27	252	tags=43%, list=2%, signal=44%
GO_CHROMATIN_BINDING	GO_CHROMATIN_BINDING	Details ...	341	0.468925	1.97919	<0.0001	0.00372803	0.271	2468	tags=35%, list=19%, signal=42%
GO_SPLICEOSOMAL_SNRNP_ASSEMBLY	GO_SPLICEOSOMAL_SNRNP_ASSEMBLY	Details ...	32	0.629827	1.97883	<0.0001	0.00371299	0.272	1466	tags=41%, list=11%, signal=46%
GO_HISTONE_PHOSPHORYLATION	GO_HISTONE_PHOSPHORYLATION	Details ...	21	0.808679	1.97813	<0.0001	0.00372019	0.275	1283	tags=52%, list=10%, signal=58%
GO_HELICASE_ACTIVITY	GO_HELICASE_ACTIVITY	Details ...	116	0.570438	1.9741	<0.0001	0.00393331	0.293	2912	tags=47%, list=22%, signal=59%
GO_REPLICATION_FORK	GO_REPLICATION_FORK	Details ...	44	0.748366	1.97334	<0.0001	0.00397467	0.298	1276	tags=57%, list=10%, signal=63%
GO_HISTONE_MRNA_METABOLIC_PROCESS	GO_HISTONE_MRNA_METABOLIC_PROCESS	Details ...	20	0.697946	1.97294	0.00191939	0.00395993	0.299	2021	tags=70%, list=16%, signal=83%
GO_REGULATION_OF_RNA_STABILITY	GO_REGULATION_OF_RNA_STABILITY	Details ...	116	0.447869	1.97292	0.00191571	0.00393299	0.299	2962	tags=44%, list=23%, signal=56%
GO_PURINE_NTP_DEPENDENT_HELICASE_ACTIVITY	GO_PURINE_NTP_DEPENDENT_HELICASE_ACTIVITY	Details ...	78	0.549573	1.97057	<0.0001	0.00400636	0.306	3746	tags=55%, list=29%, signal=77%
GO_DNA_DEPENDENT_ATPASE_ACTIVITY	GO_DNA_DEPENDENT_ATPASE_ACTIVITY	Details ...	65	0.657523	1.96845	<0.0001	0.00415337	0.318	2866	tags=65%, list=22%, signal=82%
GO_POSITIVE_REGULATION_OF_DNA_BIOSYNTHETIC_PROCESS	GO_POSITIVE_REGULATION_OF_DNA_BIOSYNTHETIC_PROCESS	Details ...	49	0.665063	1.96806	<0.0001	0.00414001	0.319	2340	tags=51%, list=18%, signal=62%
GO_POSITIVE_REGULATION_OF_CHROMOSOME_ORGANIZATION	GO_POSITIVE_REGULATION_OF_CHROMOSOME_ORGANIZATION	Details ...	122	0.521235	1.96498	<0.0001	0.00435926	0.329	3220	tags=48%, list=25%, signal=63%
GO_DNA_TEMPLATED_TRANSCRIPTION_TERMINATION	GO_DNA_TEMPLATED_TRANSCRIPTION_TERMINATION	Details ...	74	0.585301	1.96485	<0.0001	0.00433058	0.329	2360	tags=50%, list=18%, signal=61%
GO_DAMAGED_DNA_BINDING	GO_DAMAGED_DNA_BINDING	Details ...	58	0.618588	1.96402	<0.0001	0.00437741	0.335	1929	tags=48%, list=15%, signal=56%
GO_CYTOSKELETON_DEPENDENT_CYTOKINESIS	GO_CYTOSKELETON_DEPENDENT_CYTOKINESIS	Details ...	29	0.79298	1.96386	<0.0001	0.00435469	0.336	192	tags=31%, list=1%, signal=31%
GO_NUCLEAR_PERIPHERY	GO_NUCLEAR_PERIPHERY	Details ...	101	0.538312	1.96306	<0.0001	0.00441613	0.343	2420	tags=39%, list=19%, signal=47%
GO_REGULATION_OF_PROTEIN_UBIQUITINATION_INVOLVED_IN_UBIQUITIN_DEPENDENT_PROTEIN_CATABOLIC_PROCESS	GO_REGULATION_OF_PROTEIN_UBIQUITINATION_INVOLVED_IN_UBIQUITIN_DEPENDENT_PROTEIN_CATABOLIC_PROCESS	Details ...	90	0.533927	1.96285	0.00202429	0.00440446	0.344	3149	tags=41%, list=24%, signal=54%
GO_CHROMATIN	GO_CHROMATIN	Details ...	343	0.46494	1.96248	<0.0001	0.00438882	0.345	2475	tags=33%, list=19%, signal=40%
GO_NUCLEAR_REPLICATION_FORK	GO_NUCLEAR_REPLICATION_FORK	Details ...	28	0.735885	1.95919	<0.0001	0.00454525	0.355	1276	tags=54%, list=10%, signal=59%
GO_NUCLEAR_PORE	GO_NUCLEAR_PORE	Details ...	67	0.613266	1.95901	<0.0001	0.00452324	0.356	1945	tags=42%, list=15%, signal=49%
GO_DNA_REPLICATION_DEPENDENT_NUCLEOSOME_ORGANIZATION	GO_DNA_REPLICATION_DEPENDENT_NUCLEOSOME_ORGANIZATION	Details ...	27	0.643391	1.95843	0.00623701	0.00453124	0.356	726	tags=26%, list=6%, signal=27%
GO_DNA_DEPENDENT_DNA_REPLICATION	GO_DNA_DEPENDENT_DNA_REPLICATION	Details ...	73	0.785108	1.95696	<0.0001	0.00456162	0.36	1449	tags=64%, list=11%, signal=72%
GO_MICROTUBULE_BINDING	GO_MICROTUBULE_BINDING	Details ...	139	0.534761	1.95655	<0.0001	0.00453827	0.36	848	tags=17%, list=7%, signal=18%
GO_COVALENT_CHROMATIN_MODIFICATION	GO_COVALENT_CHROMATIN_MODIFICATION	Details ...	245	0.462006	1.95144	<0.0001	0.00479951	0.376	2980	tags=36%, list=23%, signal=46%
GO_NEGATIVE_REGULATION_OF_NUCLEAR_DIVISION	GO_NEGATIVE_REGULATION_OF_NUCLEAR_DIVISION	Details ...	39	0.725004	1.94936	<0.0001	0.00491496	0.381	1073	tags=36%, list=8%, signal=39%
GO_ESTABLISHMENT_OF_PROTEIN_LOCALIZATION_TO_ENDOPLASMIC_RETICULUM	GO_ESTABLISHMENT_OF_PROTEIN_LOCALIZATION_TO_ENDOPLASMIC_RETICULUM	Details ...	98	0.563606	1.94848	0.0194932	0.00491947	0.384	4288	tags=74%, list=33%, signal=110%
GO_CHROMATIN_ASSEMBLY_OR_DISASSEMBLY	GO_CHROMATIN_ASSEMBLY_OR_DISASSEMBLY	Details ...	128	0.601924	1.94831	<0.0001	0.00488984	0.384	1460	tags=29%, list=11%, signal=32%
GO_REGULATION_OF_DNA_REPAIR	GO_REGULATION_OF_DNA_REPAIR	Details ...	58	0.600576	1.9481	0.00201613	0.00489147	0.386	2470	tags=50%, list=19%, signal=61%
GO_MITOTIC_SPINDLE	GO_MITOTIC_SPINDLE	Details ...	40	0.74569	1.94802	<0.0001	0.00486236	0.386	519	tags=35%, list=4%, signal=36%
GO_POSITIVE_REGULATION_OF_NUCLEAR_DIVISION	GO_POSITIVE_REGULATION_OF_NUCLEAR_DIVISION	Details ...	53	0.559028	1.94513	<0.0001	0.00500686	0.394	659	tags=17%, list=5%, signal=18%
GO_POSITIVE_REGULATION_OF_RESPONSE_TO_DNA_DAMAGE_STIMULUS	GO_POSITIVE_REGULATION_OF_RESPONSE_TO_DNA_DAMAGE_STIMULUS	Details ...	51	0.605911	1.94338	<0.0001	0.00509642	0.398	2950	tags=61%, list=23%, signal=78%
GO_SPINDLE_LOCALIZATION	GO_SPINDLE_LOCALIZATION	Details ...	31	0.703296	1.94305	<0.0001	0.00508427	0.4	2014	tags=48%, list=15%, signal=57%
GO_SOMATIC_DIVERSIFICATION_OF_IMMUNOGLOBULINS	GO_SOMATIC_DIVERSIFICATION_OF_IMMUNOGLOBULINS	Details ...	23	0.645935	1.94284	0.00387597	0.00508406	0.402	2324	tags=48%, list=18%, signal=58%
GO_V_D_J_RECOMBINATION	GO_V_D_J_RECOMBINATION	Details ...	16	0.701944	1.94106	<0.0001	0.00515408	0.406	940	tags=31%, list=7%, signal=34%
GO_PROTEIN_LOCALIZATION_TO_ENDOPLASMIC_RETICULUM	GO_PROTEIN_LOCALIZATION_TO_ENDOPLASMIC_RETICULUM	Details ...	114	0.518908	1.93904	0.0176817	0.00526189	0.408	4151	tags=68%, list=32%, signal=100%
GO_REGULATION_OF_PROTEASOMAL_UBIQUITIN_DEPENDENT_PROTEIN_CATABOLIC_PROCESS	GO_REGULATION_OF_PROTEASOMAL_UBIQUITIN_DEPENDENT_PROTEIN_CATABOLIC_PROCESS	Details ...	117	0.514032	1.93588	<0.0001	0.00543313	0.416	2054	tags=29%, list=16%, signal=34%
GO_MITOTIC_CYTOKINESIS	GO_MITOTIC_CYTOKINESIS	Details ...	24	0.818335	1.93511	<0.0001	0.00543972	0.421	192	tags=33%, list=1%, signal=34%
GO_REGULATION_OF_DNA_DEPENDENT_DNA_REPLICATION	GO_REGULATION_OF_DNA_DEPENDENT_DNA_REPLICATION	Details ...	31	0.741884	1.93475	<0.0001	0.00542374	0.421	992	tags=42%, list=8%, signal=45%
GO_REGULATION_OF_TRANSCRIPTION_INVOLVED_IN_G1_S_TRANSITION_OF_MITOTIC_CELL_CYCLE	GO_REGULATION_OF_TRANSCRIPTION_INVOLVED_IN_G1_S_TRANSITION_OF_MITOTIC_CELL_CYCLE	Details ...	22	0.810887	1.93202	<0.0001	0.00549524	0.427	716	tags=45%, list=5%, signal=48%
GO_CENTRIOLE	GO_CENTRIOLE	Details ...	70	0.555387	1.93181	0.00198807	0.00548081	0.427	1981	tags=39%, list=15%, signal=45%
GO_GENE_SILENCING	GO_GENE_SILENCING	Details ...	152	0.480059	1.93156	<0.0001	0.00546985	0.428	2954	tags=39%, list=23%, signal=50%
GO_POSITIVE_REGULATION_OF_MITOTIC_NUCLEAR_DIVISION	GO_POSITIVE_REGULATION_OF_MITOTIC_NUCLEAR_DIVISION	Details ...	43	0.584145	1.93048	<0.0001	0.0055408	0.433	596	tags=16%, list=5%, signal=17%
GO_GENE_SILENCING_BY_RNA	GO_GENE_SILENCING_BY_RNA	Details ...	103	0.495523	1.92926	0.00210526	0.00560342	0.437	3292	tags=45%, list=25%, signal=59%
GO_MRNA_3_END_PROCESSING	GO_MRNA_3_END_PROCESSING	Details ...	47	0.562526	1.92911	<0.0001	0.00559784	0.438	2954	tags=51%, list=23%, signal=66%
GO_MICROTUBULE_POLYMERIZATION_OR_DEPOLYMERIZATION	GO_MICROTUBULE_POLYMERIZATION_OR_DEPOLYMERIZATION	Details ...	29	0.648043	1.92874	0.00194175	0.00560857	0.44	1465	tags=34%, list=11%, signal=39%
GO_POSTREPLICATION_REPAIR	GO_POSTREPLICATION_REPAIR	Details ...	43	0.699499	1.92772	<0.0001	0.00565056	0.444	1164	tags=40%, list=9%, signal=43%
GO_NEGATIVE_REGULATION_OF_CELL_DIVISION	GO_NEGATIVE_REGULATION_OF_CELL_DIVISION	Details ...	47	0.733382	1.92662	<0.0001	0.00567939	0.449	1073	tags=38%, list=8%, signal=42%
GO_REGULATION_OF_DNA_RECOMBINATION	GO_REGULATION_OF_DNA_RECOMBINATION	Details ...	47	0.563627	1.92461	<0.0001	0.00579353	0.456	404	tags=21%, list=3%, signal=22%
GO_BLASTOCYST_DEVELOPMENT	GO_BLASTOCYST_DEVELOPMENT	Details ...	44	0.567892	1.92287	<0.0001	0.00589974	0.46	1718	tags=32%, list=13%, signal=37%
GO_MITOTIC_RECOMBINATION	GO_MITOTIC_RECOMBINATION	Details ...	36	0.787554	1.92226	<0.0001	0.00590894	0.462	1704	tags=72%, list=13%, signal=83%
GO_REGULATION_OF_TELOMERE_MAINTENANCE	GO_REGULATION_OF_TELOMERE_MAINTENANCE	Details ...	52	0.584708	1.92	0.00618557	0.00606195	0.473	2340	tags=44%, list=18%, signal=54%
GO_ACETYLTRANSFERASE_COMPLEX	GO_ACETYLTRANSFERASE_COMPLEX	Details ...	57	0.58493	1.91871	<0.0001	0.00609655	0.475	2748	tags=51%, list=21%, signal=64%
GO_NEGATIVE_REGULATION_OF_CHROMATIN_MODIFICATION	GO_NEGATIVE_REGULATION_OF_CHROMATIN_MODIFICATION	Details ...	35	0.610868	1.91835	<0.0001	0.0061155	0.48	1809	tags=34%, list=14%, signal=40%
GO_REGULATION_OF_PROTEASOMAL_PROTEIN_CATABOLIC_PROCESS	GO_REGULATION_OF_PROTEASOMAL_PROTEIN_CATABOLIC_PROCESS	Details ...	147	0.468188	1.91732	<0.0001	0.0061883	0.483	2054	tags=26%, list=16%, signal=30%
GO_HISTONE_KINASE_ACTIVITY	GO_HISTONE_KINASE_ACTIVITY	Details ...	16	0.800274	1.91694	<0.0001	0.00617688	0.484	1283	tags=50%, list=10%, signal=55%
GO_CENTROSOME_DUPLICATION	GO_CENTROSOME_DUPLICATION	Details ...	23	0.628238	1.91527	<0.0001	0.0062777	0.489	1487	tags=35%, list=11%, signal=39%
GO_HETEROCHROMATIN	GO_HETEROCHROMATIN	Details ...	48	0.619059	1.9148	<0.0001	0.00629158	0.49	2468	tags=48%, list=19%, signal=59%
GO_U2_SNRNP	GO_U2_SNRNP	Details ...	16	0.764639	1.91378	<0.0001	0.00634868	0.492	2652	tags=81%, list=20%, signal=102%
GO_CYCLIN_DEPENDENT_PROTEIN_SERINE_THREONINE_KINASE_REGULATOR_ACTIVITY	GO_CYCLIN_DEPENDENT_PROTEIN_SERINE_THREONINE_KINASE_REGULATOR_ACTIVITY	Details ...	22	0.754813	1.91331	0.0020284	0.00634492	0.495	587	tags=36%, list=5%, signal=38%
GO_RIBONUCLEOPROTEIN_COMPLEX_BIOGENESIS	GO_RIBONUCLEOPROTEIN_COMPLEX_BIOGENESIS	Details ...	315	0.503253	1.91153	0.00811359	0.00647722	0.5	4177	tags=62%, list=32%, signal=88%
GO_REGULATION_OF_CENTROSOME_CYCLE	GO_REGULATION_OF_CENTROSOME_CYCLE	Details ...	29	0.67862	1.90934	<0.0001	0.00659398	0.507	2054	tags=52%, list=16%, signal=61%
GO_NEGATIVE_REGULATION_OF_DNA_METABOLIC_PROCESS	GO_NEGATIVE_REGULATION_OF_DNA_METABOLIC_PROCESS	Details ...	86	0.518629	1.90844	<0.0001	0.00665681	0.507	2506	tags=37%, list=19%, signal=46%
GO_NEGATIVE_REGULATION_OF_MITOTIC_NUCLEAR_DIVISION	GO_NEGATIVE_REGULATION_OF_MITOTIC_NUCLEAR_DIVISION	Details ...	30	0.737206	1.90527	<0.0001	0.00687908	0.516	1073	tags=37%, list=8%, signal=40%
GO_REGULATION_OF_SISTER_CHROMATID_SEGREGATION	GO_REGULATION_OF_SISTER_CHROMATID_SEGREGATION	Details ...	51	0.708173	1.90274	<0.0001	0.0070595	0.528	1809	tags=49%, list=14%, signal=57%
GO_REGULATION_OF_CHROMOSOME_SEGREGATION	GO_REGULATION_OF_CHROMOSOME_SEGREGATION	Details ...	64	0.720253	1.90127	<0.0001	0.00711152	0.533	1809	tags=50%, list=14%, signal=58%
GO_REGULATION_OF_GENE_EXPRESSION_EPIGENETIC	GO_REGULATION_OF_GENE_EXPRESSION_EPIGENETIC	Details ...	172	0.471064	1.89625	<0.0001	0.00757137	0.554	2130	tags=28%, list=16%, signal=34%
GO_NUCLEAR_MATRIX	GO_NUCLEAR_MATRIX	Details ...	80	0.520228	1.89528	<0.0001	0.00761364	0.56	2420	tags=34%, list=19%, signal=41%
GO_PROTEIN_SERINE_THREONINE_KINASE_ACTIVITY	GO_PROTEIN_SERINE_THREONINE_KINASE_ACTIVITY	Details ...	346	0.403089	1.89455	<0.0001	0.0076231	0.56	2228	tags=23%, list=17%, signal=27%
GO_POSITIVE_REGULATION_OF_DNA_REPLICATION	GO_POSITIVE_REGULATION_OF_DNA_REPLICATION	Details ...	74	0.536383	1.89359	<0.0001	0.00766338	0.565	2340	tags=38%, list=18%, signal=46%
GO_REGULATION_OF_LIGASE_ACTIVITY	GO_REGULATION_OF_LIGASE_ACTIVITY	Details ...	107	0.53096	1.8929	0.00197628	0.00771587	0.568	2932	tags=46%, list=23%, signal=59%
GO_RECIPROCAL_DNA_RECOMBINATION	GO_RECIPROCAL_DNA_RECOMBINATION	Details ...	28	0.717189	1.89233	<0.0001	0.00774374	0.57	1334	tags=46%, list=10%, signal=52%
GO_TRNA_TRANSPORT	GO_TRNA_TRANSPORT	Details ...	31	0.690246	1.88835	<0.0001	0.00809048	0.585	3143	tags=77%, list=24%, signal=102%
GO_HISTONE_DEACETYLASE_BINDING	GO_HISTONE_DEACETYLASE_BINDING	Details ...	89	0.509306	1.88808	0.00197239	0.00810007	0.586	1334	tags=26%, list=10%, signal=29%
GO_POSITIVE_REGULATION_OF_LIGASE_ACTIVITY	GO_POSITIVE_REGULATION_OF_LIGASE_ACTIVITY	Details ...	91	0.559053	1.88565	0.004	0.00829391	0.592	2932	tags=46%, list=23%, signal=59%
GO_SPINDLE_CHECKPOINT	GO_SPINDLE_CHECKPOINT	Details ...	23	0.810058	1.88482	<0.0001	0.00837032	0.597	1073	tags=52%, list=8%, signal=57%
GO_SIGNAL_TRANSDUCTION_BY_P53_CLASS_MEDIATOR	GO_SIGNAL_TRANSDUCTION_BY_P53_CLASS_MEDIATOR	Details ...	103	0.550173	1.88252	<0.0001	0.00860644	0.602	1818	tags=37%, list=14%, signal=43%
GO_MEMBRANE_DISASSEMBLY	GO_MEMBRANE_DISASSEMBLY	Details ...	40	0.661302	1.88221	<0.0001	0.00860262	0.603	1330	tags=40%, list=10%, signal=44%
GO_P53_BINDING	GO_P53_BINDING	Details ...	53	0.522875	1.88194	<0.0001	0.0086007	0.604	2862	tags=47%, list=22%, signal=60%
GO_NUCLEAR_BODY	GO_NUCLEAR_BODY	Details ...	265	0.428224	1.87902	<0.0001	0.00885267	0.615	2965	tags=40%, list=23%, signal=50%
GO_RNA_3_END_PROCESSING	GO_RNA_3_END_PROCESSING	Details ...	64	0.53177	1.87871	0.00201207	0.0088477	0.617	2954	tags=52%, list=23%, signal=66%
GO_POSITIVE_REGULATION_OF_MITOTIC_CELL_CYCLE	GO_POSITIVE_REGULATION_OF_MITOTIC_CELL_CYCLE	Details ...	99	0.537336	1.8786	<0.0001	0.00881748	0.617	1311	tags=22%, list=10%, signal=25%
GO_RETROGRADE_VESICLE_MEDIATED_TRANSPORT_GOLGI_TO_ER	GO_RETROGRADE_VESICLE_MEDIATED_TRANSPORT_GOLGI_TO_ER	Details ...	62	0.59662	1.87844	0.00583658	0.00881201	0.617	276	tags=15%, list=2%, signal=15%
GO_DNA_DAMAGE_RESPONSE_DETECTION_OF_DNA_DAMAGE	GO_DNA_DAMAGE_RESPONSE_DETECTION_OF_DNA_DAMAGE	Details ...	33	0.703133	1.87749	0.00195695	0.00889531	0.621	1878	tags=55%, list=14%, signal=64%
GO_DNA_SECONDARY_STRUCTURE_BINDING	GO_DNA_SECONDARY_STRUCTURE_BINDING	Details ...	21	0.708848	1.87386	0.00594059	0.0092186	0.639	2218	tags=62%, list=17%, signal=74%
GO_NEGATIVE_REGULATION_OF_CHROMOSOME_SEGREGATION	GO_NEGATIVE_REGULATION_OF_CHROMOSOME_SEGREGATION	Details ...	25	0.775694	1.87273	<0.0001	0.00928457	0.641	1760	tags=56%, list=14%, signal=65%
GO_SINGLE_STRANDED_DNA_BINDING	GO_SINGLE_STRANDED_DNA_BINDING	Details ...	72	0.556417	1.87169	0.0020202	0.00938828	0.645	2084	tags=40%, list=16%, signal=48%
GO_METAPHASE_PLATE_CONGRESSION	GO_METAPHASE_PLATE_CONGRESSION	Details ...	33	0.741815	1.86852	<0.0001	0.00972262	0.662	159	tags=33%, list=1%, signal=34%
GO_U4_U6_X_U5_TRI_SNRNP_COMPLEX	GO_U4_U6_X_U5_TRI_SNRNP_COMPLEX	Details ...	19	0.679042	1.86801	0.00429185	0.00971679	0.663	3172	tags=74%, list=24%, signal=97%
GO_EXONUCLEASE_ACTIVITY_ACTIVE_WITH_EITHER_RIBO_OR_DEOXYRIBONUCLEIC_ACIDS_AND_PRODUCING_5_PHOSPHOMONOESTERS	GO_EXONUCLEASE_ACTIVITY_ACTIVE_WITH_EITHER_RIBO_OR_DEOXYRIBONUCLEIC_ACIDS_AND_PRODUCING_5_PHOSPHOMONOESTERS	Details ...	32	0.62693	1.86762	0.0040404	0.00973176	0.667	2269	tags=50%, list=17%, signal=60%
GO_ESTABLISHMENT_OF_MITOTIC_SPINDLE_LOCALIZATION	GO_ESTABLISHMENT_OF_MITOTIC_SPINDLE_LOCALIZATION	Details ...	20	0.709281	1.86177	<0.0001	0.010292	0.687	1980	tags=50%, list=15%, signal=59%
GO_SUPRAMOLECULAR_FIBER	GO_SUPRAMOLECULAR_FIBER	Details ...	411	0.436482	1.86123	<0.0001	0.0103216	0.69	2439	tags=26%, list=19%, signal=31%
GO_G1_DNA_DAMAGE_CHECKPOINT	GO_G1_DNA_DAMAGE_CHECKPOINT	Details ...	62	0.57288	1.8586	<0.0001	0.0106025	0.699	1727	tags=42%, list=13%, signal=48%
GO_SOMATIC_RECOMBINATION_OF_IMMUNOGLOBULIN_GENE_SEGMENTS	GO_SOMATIC_RECOMBINATION_OF_IMMUNOGLOBULIN_GENE_SEGMENTS	Details ...	18	0.67077	1.8562	0.00204499	0.0108412	0.705	2324	tags=56%, list=18%, signal=68%
GO_NUCLEAR_HETEROCHROMATIN	GO_NUCLEAR_HETEROCHROMATIN	Details ...	22	0.690903	1.85606	<0.0001	0.0108116	0.706	2161	tags=59%, list=17%, signal=71%
GO_NEGATIVE_REGULATION_OF_PROTEIN_ACETYLATION	GO_NEGATIVE_REGULATION_OF_PROTEIN_ACETYLATION	Details ...	18	0.672166	1.85537	<0.0001	0.0108621	0.711	327	tags=22%, list=3%, signal=23%
GO_ATPASE_ACTIVITY	GO_ATPASE_ACTIVITY	Details ...	338	0.425097	1.85521	<0.0001	0.010832	0.711	2442	tags=29%, list=19%, signal=35%
GO_REGULATION_OF_CELLULAR_PROTEIN_CATABOLIC_PROCESS	GO_REGULATION_OF_CELLULAR_PROTEIN_CATABOLIC_PROCESS	Details ...	222	0.423097	1.85481	<0.0001	0.010834	0.713	2965	tags=33%, list=23%, signal=42%
GO_STRAND_DISPLACEMENT	GO_STRAND_DISPLACEMENT	Details ...	21	0.795881	1.85467	<0.0001	0.010815	0.714	2142	tags=81%, list=16%, signal=97%
GO_CYTOSOLIC_RIBOSOME	GO_CYTOSOLIC_RIBOSOME	Details ...	98	0.500657	1.85446	0.0293542	0.0108197	0.716	4288	tags=69%, list=33%, signal=103%
GO_TUBULIN_BINDING	GO_TUBULIN_BINDING	Details ...	191	0.486256	1.85335	<0.0001	0.010941	0.72	1740	tags=24%, list=13%, signal=27%
GO_TELOMERE_MAINTENANCE_VIA_RECOMBINATION	GO_TELOMERE_MAINTENANCE_VIA_RECOMBINATION	Details ...	30	0.771062	1.85333	<0.0001	0.0108986	0.72	1704	tags=73%, list=13%, signal=84%
GO_NEGATIVE_REGULATION_OF_PROTEIN_MODIFICATION_BY_SMALL_PROTEIN_CONJUGATION_OR_REMOVAL	GO_NEGATIVE_REGULATION_OF_PROTEIN_MODIFICATION_BY_SMALL_PROTEIN_CONJUGATION_OR_REMOVAL	Details ...	114	0.504783	1.85317	0.00770713	0.0108751	0.72	3134	tags=43%, list=24%, signal=56%
GO_DNA_HELICASE_ACTIVITY	GO_DNA_HELICASE_ACTIVITY	Details ...	44	0.705303	1.85289	0.00412371	0.0108665	0.721	994	tags=36%, list=8%, signal=39%
GO_NUCLEAR_TRANSPORT	GO_NUCLEAR_TRANSPORT	Details ...	275	0.412607	1.85238	<0.0001	0.0108673	0.722	3167	tags=39%, list=24%, signal=51%
GO_TRANSCRIPTION_FACTOR_TFIID_COMPLEX	GO_TRANSCRIPTION_FACTOR_TFIID_COMPLEX	Details ...	20	0.673772	1.85171	<0.0001	0.0109007	0.723	2611	tags=60%, list=20%, signal=75%
GO_REGULATION_OF_MEIOTIC_CELL_CYCLE	GO_REGULATION_OF_MEIOTIC_CELL_CYCLE	Details ...	33	0.619579	1.85152	<0.0001	0.0108721	0.723	659	tags=21%, list=5%, signal=22%
GO_MULTI_ORGANISM_LOCALIZATION	GO_MULTI_ORGANISM_LOCALIZATION	Details ...	60	0.525184	1.85127	0.00195695	0.010867	0.725	2777	tags=50%, list=21%, signal=63%
GO_EXONUCLEASE_ACTIVITY	GO_EXONUCLEASE_ACTIVITY	Details ...	50	0.572157	1.84906	<0.0001	0.0110775	0.731	2341	tags=46%, list=18%, signal=56%
GO_CHROMOSOME_CONDENSATION	GO_CHROMOSOME_CONDENSATION	Details ...	21	0.869429	1.84879	<0.0001	0.0110729	0.733	359	tags=48%, list=3%, signal=49%
GO_MLL1_2_COMPLEX	GO_MLL1_2_COMPLEX	Details ...	23	0.629851	1.8482	0.00592885	0.0110871	0.735	2747	tags=52%, list=21%, signal=66%
GO_TRANSLESION_SYNTHESIS	GO_TRANSLESION_SYNTHESIS	Details ...	33	0.699532	1.84792	<0.0001	0.0110989	0.736	1164	tags=39%, list=9%, signal=43%
GO_G2_DNA_DAMAGE_CHECKPOINT	GO_G2_DNA_DAMAGE_CHECKPOINT	Details ...	24	0.710502	1.84472	0.00197628	0.0114472	0.741	270	tags=29%, list=2%, signal=30%
GO_SWI_SNF_SUPERFAMILY_TYPE_COMPLEX	GO_SWI_SNF_SUPERFAMILY_TYPE_COMPLEX	Details ...	55	0.533475	1.84437	0.00392157	0.0114448	0.742	2862	tags=55%, list=22%, signal=70%
GO_ENDORIBONUCLEASE_ACTIVITY_PRODUCING_5_PHOSPHOMONOESTERS	GO_ENDORIBONUCLEASE_ACTIVITY_PRODUCING_5_PHOSPHOMONOESTERS	Details ...	24	0.649816	1.84406	<0.0001	0.0114548	0.743	2213	tags=42%, list=17%, signal=50%
GO_ENDONUCLEASE_ACTIVITY_ACTIVE_WITH_EITHER_RIBO_OR_DEOXYRIBONUCLEIC_ACIDS_AND_PRODUCING_5_PHOSPHOMONOESTERS	GO_ENDONUCLEASE_ACTIVITY_ACTIVE_WITH_EITHER_RIBO_OR_DEOXYRIBONUCLEIC_ACIDS_AND_PRODUCING_5_PHOSPHOMONOESTERS	Details ...	26	0.635056	1.84135	<0.0001	0.0118276	0.757	2425	tags=42%, list=19%, signal=52%
GO_REGULATION_OF_CYCLIN_DEPENDENT_PROTEIN_KINASE_ACTIVITY	GO_REGULATION_OF_CYCLIN_DEPENDENT_PROTEIN_KINASE_ACTIVITY	Details ...	75	0.543312	1.84114	0.00204499	0.0118126	0.758	1953	tags=29%, list=15%, signal=34%
GO_NUCLEAR_TRANSCRIBED_MRNA_CATABOLIC_PROCESS_DEADENYLATION_DEPENDENT_DECAY	GO_NUCLEAR_TRANSCRIBED_MRNA_CATABOLIC_PROCESS_DEADENYLATION_DEPENDENT_DECAY	Details ...	43	0.545266	1.83917	0.00621118	0.0120781	0.772	2954	tags=53%, list=23%, signal=69%
GO_CHROMOSOME_LOCALIZATION	GO_CHROMOSOME_LOCALIZATION	Details ...	44	0.685028	1.83909	<0.0001	0.012045	0.772	1079	tags=36%, list=8%, signal=40%
GO_SNRNA_BINDING	GO_SNRNA_BINDING	Details ...	25	0.633633	1.83873	0.00412371	0.012065	0.773	1388	tags=44%, list=11%, signal=49%
GO_U2_TYPE_SPLICEOSOMAL_COMPLEX	GO_U2_TYPE_SPLICEOSOMAL_COMPLEX	Details ...	23	0.607266	1.83721	0.00638298	0.0122083	0.78	2953	tags=52%, list=23%, signal=67%
GO_REGULATION_OF_CYTOSKELETON_ORGANIZATION	GO_REGULATION_OF_CYTOSKELETON_ORGANIZATION	Details ...	379	0.468536	1.83652	<0.0001	0.0122949	0.783	2472	tags=30%, list=19%, signal=36%
GO_REGULATION_OF_MEIOTIC_NUCLEAR_DIVISION	GO_REGULATION_OF_MEIOTIC_NUCLEAR_DIVISION	Details ...	24	0.670575	1.83516	<0.0001	0.0124193	0.788	659	tags=25%, list=5%, signal=26%
GO_DNA_BINDING_BENDING	GO_DNA_BINDING_BENDING	Details ...	19	0.754955	1.83449	<0.0001	0.0124587	0.789	1751	tags=42%, list=13%, signal=49%
GO_PROTEIN_SERINE_THREONINE_TYROSINE_KINASE_ACTIVITY	GO_PROTEIN_SERINE_THREONINE_TYROSINE_KINASE_ACTIVITY	Details ...	36	0.565741	1.83014	<0.0001	0.013113	0.797	590	tags=17%, list=5%, signal=17%
GO_CHROMOSOME_ORGANIZATION_INVOLVED_IN_MEIOTIC_CELL_CYCLE	GO_CHROMOSOME_ORGANIZATION_INVOLVED_IN_MEIOTIC_CELL_CYCLE	Details ...	27	0.625195	1.82929	<0.0001	0.0132102	0.804	1469	tags=37%, list=11%, signal=42%
GO_CAJAL_BODY	GO_CAJAL_BODY	Details ...	37	0.5659	1.82901	0.0020284	0.0132002	0.804	2953	tags=51%, list=23%, signal=66%
GO_NUCLEAR_UBIQUITIN_LIGASE_COMPLEX	GO_NUCLEAR_UBIQUITIN_LIGASE_COMPLEX	Details ...	32	0.619495	1.82789	<0.0001	0.0133294	0.807	270	tags=16%, list=2%, signal=16%
GO_BINDING_OF_SPERM_TO_ZONA_PELLUCIDA	GO_BINDING_OF_SPERM_TO_ZONA_PELLUCIDA	Details ...	27	0.556983	1.826	0.00409836	0.0135484	0.814	2250	tags=37%, list=17%, signal=45%
GO_CYTOSOLIC_LARGE_RIBOSOMAL_SUBUNIT	GO_CYTOSOLIC_LARGE_RIBOSOMAL_SUBUNIT	Details ...	53	0.594869	1.82473	0.019802	0.013698	0.817	4151	tags=77%, list=32%, signal=113%
GO_PROTEIN_LOCALIZATION_TO_CHROMOSOME	GO_PROTEIN_LOCALIZATION_TO_CHROMOSOME	Details ...	34	0.608313	1.82349	0.00203666	0.0138098	0.818	1809	tags=38%, list=14%, signal=44%
GO_NEGATIVE_REGULATION_OF_GENE_EXPRESSION_EPIGENETIC	GO_NEGATIVE_REGULATION_OF_GENE_EXPRESSION_EPIGENETIC	Details ...	80	0.508039	1.82075	0.00422833	0.014177	0.823	1355	tags=23%, list=10%, signal=25%
GO_REGULATION_OF_DOUBLE_STRAND_BREAK_REPAIR	GO_REGULATION_OF_DOUBLE_STRAND_BREAK_REPAIR	Details ...	26	0.687681	1.81997	0.00394477	0.0142337	0.826	378	tags=31%, list=3%, signal=32%
GO_LYSINE_ACETYLATED_HISTONE_BINDING	GO_LYSINE_ACETYLATED_HISTONE_BINDING	Details ...	16	0.715857	1.81739	0.00575816	0.01464	0.836	3450	tags=69%, list=26%, signal=93%
GO_ATP_DEPENDENT_DNA_HELICASE_ACTIVITY	GO_ATP_DEPENDENT_DNA_HELICASE_ACTIVITY	Details ...	30	0.642931	1.81732	0.00610998	0.0145958	0.837	3233	tags=63%, list=25%, signal=84%
GO_POSITIVE_REGULATION_OF_PROTEIN_MODIFICATION_BY_SMALL_PROTEIN_CONJUGATION_OR_REMOVAL	GO_POSITIVE_REGULATION_OF_PROTEIN_MODIFICATION_BY_SMALL_PROTEIN_CONJUGATION_OR_REMOVAL	Details ...	156	0.468915	1.81597	0.00414079	0.0147567	0.841	3149	tags=42%, list=24%, signal=54%
GO_REGULATION_OF_TELOMERE_CAPPING	GO_REGULATION_OF_TELOMERE_CAPPING	Details ...	20	0.61821	1.81581	0.00617284	0.0147302	0.841	2340	tags=40%, list=18%, signal=49%
GO_POSITIVE_REGULATION_OF_CELL_CYCLE_ARREST	GO_POSITIVE_REGULATION_OF_CELL_CYCLE_ARREST	Details ...	71	0.55337	1.81476	<0.0001	0.0148591	0.846	1667	tags=35%, list=13%, signal=40%
GO_FEMALE_MEIOTIC_DIVISION	GO_FEMALE_MEIOTIC_DIVISION	Details ...	18	0.729554	1.81359	0.0020202	0.0150107	0.848	324	tags=22%, list=2%, signal=23%
GO_REPLISOME	GO_REPLISOME	Details ...	22	0.741848	1.81358	0.00198807	0.014959	0.848	1276	tags=55%, list=10%, signal=60%
GO_REGULATION_OF_HISTONE_H3_K4_METHYLATION	GO_REGULATION_OF_HISTONE_H3_K4_METHYLATION	Details ...	23	0.588654	1.81306	0.00759013	0.0149889	0.849	2154	tags=39%, list=17%, signal=47%
GO_RNA_POLYMERASE_II_TRANSCRIPTION_FACTOR_COMPLEX	GO_RNA_POLYMERASE_II_TRANSCRIPTION_FACTOR_COMPLEX	Details ...	89	0.500394	1.81227	0.00386847	0.0150558	0.851	2299	tags=38%, list=18%, signal=46%
GO_TRANSFERASE_COMPLEX	GO_TRANSFERASE_COMPLEX	Details ...	481	0.410234	1.80894	<0.0001	0.0155666	0.86	2202	tags=28%, list=17%, signal=33%
GO_SITE_OF_DOUBLE_STRAND_BREAK	GO_SITE_OF_DOUBLE_STRAND_BREAK	Details ...	19	0.605624	1.80803	0.00617284	0.0156539	0.865	2914	tags=68%, list=22%, signal=88%
GO_SPERM_EGG_RECOGNITION	GO_SPERM_EGG_RECOGNITION	Details ...	28	0.544587	1.80788	0.00411523	0.01562	0.865	2250	tags=36%, list=17%, signal=43%
GO_PROTEIN_LOCALIZATION_TO_CYTOSKELETON	GO_PROTEIN_LOCALIZATION_TO_CYTOSKELETON	Details ...	22	0.631889	1.80719	0.00378788	0.0157123	0.865	1979	tags=36%, list=15%, signal=43%
GO_NF_KAPPAB_BINDING	GO_NF_KAPPAB_BINDING	Details ...	27	0.558822	1.80682	0.00604839	0.0157099	0.865	3100	tags=52%, list=24%, signal=68%
GO_ESTABLISHMENT_OF_SPINDLE_ORIENTATION	GO_ESTABLISHMENT_OF_SPINDLE_ORIENTATION	Details ...	22	0.628883	1.80578	<0.0001	0.0158482	0.867	1980	tags=36%, list=15%, signal=43%
GO_REGULATION_OF_HISTONE_METHYLATION	GO_REGULATION_OF_HISTONE_METHYLATION	Details ...	42	0.50731	1.80537	0.00384615	0.0158572	0.868	2154	tags=31%, list=17%, signal=37%
GO_NUCLEAR_TRANSCRIPTION_FACTOR_COMPLEX	GO_NUCLEAR_TRANSCRIPTION_FACTOR_COMPLEX	Details ...	110	0.499004	1.80371	0.00590551	0.0160952	0.871	2299	tags=38%, list=18%, signal=46%
GO_TRANSCRIPTION_COUPLED_NUCLEOTIDE_EXCISION_REPAIR	GO_TRANSCRIPTION_COUPLED_NUCLEOTIDE_EXCISION_REPAIR	Details ...	68	0.520848	1.80365	0.00402414	0.0160454	0.871	2883	tags=43%, list=22%, signal=54%
GO_RIBOSOME_BIOGENESIS	GO_RIBOSOME_BIOGENESIS	Details ...	227	0.493736	1.8023	0.0242915	0.0162065	0.876	4177	tags=63%, list=32%, signal=90%
GO_ERROR_FREE_TRANSLESION_SYNTHESIS	GO_ERROR_FREE_TRANSLESION_SYNTHESIS	Details ...	18	0.711545	1.80159	0.00194175	0.0162467	0.878	1738	tags=50%, list=13%, signal=58%
GO_NEGATIVE_REGULATION_OF_DNA_REPLICATION	GO_NEGATIVE_REGULATION_OF_DNA_REPLICATION	Details ...	39	0.597899	1.8012	0.0040568	0.0162288	0.878	2506	tags=44%, list=19%, signal=54%
GO_REGULATION_OF_CELL_CYCLE_ARREST	GO_REGULATION_OF_CELL_CYCLE_ARREST	Details ...	89	0.52427	1.79985	<0.0001	0.016451	0.882	1667	tags=33%, list=13%, signal=37%
GO_MALE_GAMETE_GENERATION	GO_MALE_GAMETE_GENERATION	Details ...	300	0.398036	1.79925	<0.0001	0.0164888	0.884	2324	tags=25%, list=18%, signal=30%
GO_MICROTUBULE_BASED_MOVEMENT	GO_MICROTUBULE_BASED_MOVEMENT	Details ...	134	0.493158	1.79912	0.00200803	0.0164585	0.884	1919	tags=22%, list=15%, signal=26%
GO_REGULATION_OF_CELL_CYCLE_G2_M_PHASE_TRANSITION	GO_REGULATION_OF_CELL_CYCLE_G2_M_PHASE_TRANSITION	Details ...	42	0.633846	1.79851	<0.0001	0.0164911	0.884	2039	tags=43%, list=16%, signal=51%
GO_NEGATIVE_REGULATION_OF_CELL_CYCLE_G1_S_PHASE_TRANSITION	GO_NEGATIVE_REGULATION_OF_CELL_CYCLE_G1_S_PHASE_TRANSITION	Details ...	79	0.52266	1.79685	<0.0001	0.0167397	0.889	1756	tags=34%, list=13%, signal=39%
GO_CHROMATIN_DNA_BINDING	GO_CHROMATIN_DNA_BINDING	Details ...	66	0.482842	1.79548	0.00404858	0.016936	0.893	2408	tags=39%, list=18%, signal=48%
GO_NUCLEAR_ENVELOPE	GO_NUCLEAR_ENVELOPE	Details ...	317	0.399074	1.79511	<0.0001	0.0169406	0.894	1740	tags=24%, list=13%, signal=27%
GO_HOMOLOGOUS_CHROMOSOME_SEGREGATION	GO_HOMOLOGOUS_CHROMOSOME_SEGREGATION	Details ...	24	0.616944	1.793	<0.0001	0.0173115	0.898	992	tags=29%, list=8%, signal=32%
GO_RNA_POLYMERASE_COMPLEX	GO_RNA_POLYMERASE_COMPLEX		92	0.49516	1.79077	0.00200401	0.0176098	0.899	3701	tags=52%, list=28%, signal=72%
GO_NEGATIVE_REGULATION_OF_HISTONE_MODIFICATION	GO_NEGATIVE_REGULATION_OF_HISTONE_MODIFICATION		27	0.59719	1.78902	0.00788955	0.0178761	0.904	1354	tags=30%, list=10%, signal=33%
GO_RESPONSE_TO_IONIZING_RADIATION	GO_RESPONSE_TO_IONIZING_RADIATION		119	0.507458	1.78801	<0.0001	0.0179668	0.906	1598	tags=34%, list=12%, signal=39%
GO_DNA_DIRECTED_DNA_POLYMERASE_ACTIVITY	GO_DNA_DIRECTED_DNA_POLYMERASE_ACTIVITY		20	0.682769	1.78758	<0.0001	0.0179738	0.906	1276	tags=45%, list=10%, signal=50%
GO_PEPTIDE_N_ACETYLTRANSFERASE_ACTIVITY	GO_PEPTIDE_N_ACETYLTRANSFERASE_ACTIVITY		36	0.522977	1.78639	0.0102041	0.0181698	0.908	2747	tags=39%, list=21%, signal=49%
GO_POSITIVE_REGULATION_OF_ERYTHROCYTE_DIFFERENTIATION	GO_POSITIVE_REGULATION_OF_ERYTHROCYTE_DIFFERENTIATION		19	0.619763	1.78582	0.00625	0.0182373	0.909	822	tags=21%, list=6%, signal=22%
GO_REGULATION_OF_CELL_CYCLE_G1_S_PHASE_TRANSITION	GO_REGULATION_OF_CELL_CYCLE_G1_S_PHASE_TRANSITION		115	0.482374	1.78572	0.00200401	0.0181952	0.909	2286	tags=34%, list=18%, signal=41%
GO_REGULATION_OF_CELL_CYCLE_CHECKPOINT	GO_REGULATION_OF_CELL_CYCLE_CHECKPOINT		25	0.676739	1.78563	<0.0001	0.0181568	0.909	2211	tags=56%, list=17%, signal=67%
GO_POSITIVE_REGULATION_OF_TELOMERASE_ACTIVITY	GO_POSITIVE_REGULATION_OF_TELOMERASE_ACTIVITY		24	0.649823	1.78441	0.00204082	0.0183461	0.909	2340	tags=54%, list=18%, signal=66%
GO_MICROTUBULE_END	GO_MICROTUBULE_END		15	0.72507	1.7836	0.002079	0.0184485	0.91	601	tags=33%, list=5%, signal=35%
GO_CYTOPLASMIC_TRANSLATION	GO_CYTOPLASMIC_TRANSLATION		29	0.596727	1.78272	0.0209524	0.0185483	0.912	3878	tags=79%, list=30%, signal=113%
GO_MISMATCH_REPAIR	GO_MISMATCH_REPAIR		27	0.676412	1.78003	0.00203666	0.0190587	0.914	1704	tags=56%, list=13%, signal=64%
GO_POSTTRANSCRIPTIONAL_REGULATION_OF_GENE_EXPRESSION	GO_POSTTRANSCRIPTIONAL_REGULATION_OF_GENE_EXPRESSION		337	0.376203	1.77902	<0.0001	0.019233	0.916	2975	tags=37%, list=23%, signal=47%
GO_NUCLEOTIDE_EXCISION_REPAIR	GO_NUCLEOTIDE_EXCISION_REPAIR		99	0.473374	1.77899	0.00204082	0.0191717	0.916	2883	tags=39%, list=22%, signal=50%
GO_MICROTUBULE_BUNDLE_FORMATION	GO_MICROTUBULE_BUNDLE_FORMATION		39	0.533701	1.7786	<0.0001	0.0192123	0.916	1900	tags=26%, list=15%, signal=30%
GO_DNA_STRAND_ELONGATION	GO_DNA_STRAND_ELONGATION		28	0.759126	1.77833	0.00203252	0.0192017	0.917	1276	tags=61%, list=10%, signal=67%
GO_SAGA_TYPE_COMPLEX	GO_SAGA_TYPE_COMPLEX		23	0.583778	1.77726	0.00397614	0.0193282	0.918	3046	tags=57%, list=23%, signal=74%
GO_NUCLEAR_TRANSCRIBED_MRNA_CATABOLIC_PROCESS_EXONUCLEOLYTIC	GO_NUCLEAR_TRANSCRIBED_MRNA_CATABOLIC_PROCESS_EXONUCLEOLYTIC		24	0.62366	1.77719	0.00631579	0.0192741	0.918	2130	tags=50%, list=16%, signal=60%
GO_PROTEIN_C_TERMINUS_BINDING	GO_PROTEIN_C_TERMINUS_BINDING		165	0.431704	1.7759	<0.0001	0.0195112	0.922	1606	tags=24%, list=12%, signal=27%
GO_RRNA_METABOLIC_PROCESS	GO_RRNA_METABOLIC_PROCESS		188	0.492551	1.77589	0.0304878	0.019453	0.922	4177	tags=64%, list=32%, signal=93%
GO_REGULATION_OF_DNA_BIOSYNTHETIC_PROCESS	GO_REGULATION_OF_DNA_BIOSYNTHETIC_PROCESS		76	0.515996	1.77531	0.00201207	0.0194935	0.922	2435	tags=38%, list=19%, signal=47%
GO_CYTOPLASMIC_MRNA_PROCESSING_BODY	GO_CYTOPLASMIC_MRNA_PROCESSING_BODY		47	0.496114	1.77394	0.00407332	0.0197372	0.925	3414	tags=53%, list=26%, signal=72%
GO_PROTEIN_EXPORT_FROM_NUCLEUS	GO_PROTEIN_EXPORT_FROM_NUCLEUS		25	0.537911	1.7716	<0.0001	0.020176	0.927	1890	tags=40%, list=15%, signal=47%
GO_RAN_GTPASE_BINDING	GO_RAN_GTPASE_BINDING		25	0.607256	1.77106	0.0060241	0.020243	0.927	3638	tags=68%, list=28%, signal=94%
GO_DNA_REPAIR_COMPLEX	GO_DNA_REPAIR_COMPLEX		31	0.625573	1.7704	0.00203666	0.0202923	0.93	1449	tags=39%, list=11%, signal=43%
GO_PROTEASOME_ACCESSORY_COMPLEX	GO_PROTEASOME_ACCESSORY_COMPLEX		24	0.561423	1.76967	0.0256917	0.0203772	0.931	4555	tags=71%, list=35%, signal=109%
GO_NEURAL_PRECURSOR_CELL_PROLIFERATION	GO_NEURAL_PRECURSOR_CELL_PROLIFERATION		53	0.509533	1.76506	0.00392157	0.021293	0.935	532	tags=13%, list=4%, signal=14%
GO_REGULATION_OF_TELOMERASE_ACTIVITY	GO_REGULATION_OF_TELOMERASE_ACTIVITY		34	0.612749	1.7645	0.00411523	0.0213712	0.935	2340	tags=47%, list=18%, signal=57%
GO_DNA_STRAND_ELONGATION_INVOLVED_IN_DNA_REPLICATION	GO_DNA_STRAND_ELONGATION_INVOLVED_IN_DNA_REPLICATION		23	0.805509	1.76434	0.00199601	0.0213257	0.935	1276	tags=74%, list=10%, signal=82%
GO_NUCLEAR_IMPORT	GO_NUCLEAR_IMPORT		116	0.399227	1.76338	0.0040568	0.0215569	0.936	1614	tags=25%, list=12%, signal=28%
GO_NCRNA_METABOLIC_PROCESS	GO_NCRNA_METABOLIC_PROCESS		378	0.439497	1.76329	0.018	0.0215063	0.936	4177	tags=55%, list=32%, signal=79%
GO_REGULATION_OF_CELL_AGING	GO_REGULATION_OF_CELL_AGING		25	0.647875	1.76192	<0.0001	0.021764	0.941	2085	tags=48%, list=16%, signal=57%
GO_RIBONUCLEOPROTEIN_GRANULE	GO_RIBONUCLEOPROTEIN_GRANULE		105	0.433166	1.75968	0.00821355	0.0222295	0.945	3596	tags=48%, list=28%, signal=65%
GO_DNA_REPLICATION_INITIATION	GO_DNA_REPLICATION_INITIATION		21	0.922113	1.75907	<0.0001	0.0223252	0.945	336	tags=76%, list=3%, signal=78%
GO_ORGANELLE_ASSEMBLY	GO_ORGANELLE_ASSEMBLY		326	0.395711	1.75641	0.00203252	0.0229082	0.95	2995	tags=31%, list=23%, signal=39%
GO_POSITIVE_REGULATION_OF_GENE_EXPRESSION_EPIGENETIC	GO_POSITIVE_REGULATION_OF_GENE_EXPRESSION_EPIGENETIC		62	0.480417	1.75627	0.00641026	0.0228637	0.951	1988	tags=27%, list=15%, signal=32%
GO_POSITIVE_REGULATION_OF_DNA_REPAIR	GO_POSITIVE_REGULATION_OF_DNA_REPAIR		30	0.563144	1.75506	0.00617284	0.0230936	0.952	2470	tags=53%, list=19%, signal=66%
GO_PROTEIN_DEPOLYMERIZATION	GO_PROTEIN_DEPOLYMERIZATION		18	0.66152	1.75486	0.00204499	0.0230603	0.952	247	tags=28%, list=2%, signal=28%
GO_GERM_CELL_DEVELOPMENT	GO_GERM_CELL_DEVELOPMENT		131	0.427658	1.74866	<0.0001	0.0246932	0.96	2324	tags=28%, list=18%, signal=34%
GO_RIBOSOMAL_SUBUNIT	GO_RIBOSOMAL_SUBUNIT		131	0.445523	1.74799	0.0451866	0.0248187	0.961	4151	tags=58%, list=32%, signal=84%
GO_RECEPTOR_SIGNALING_PROTEIN_SERINE_THREONINE_KINASE_ACTIVITY	GO_RECEPTOR_SIGNALING_PROTEIN_SERINE_THREONINE_KINASE_ACTIVITY		84	0.433104	1.74539	0.00394477	0.025418	0.965	2492	tags=31%, list=19%, signal=38%
GO_SPERMATID_DIFFERENTIATION	GO_SPERMATID_DIFFERENTIATION		72	0.425119	1.74347	0.0021097	0.0258628	0.968	2311	tags=33%, list=18%, signal=40%
GO_REGULATION_OF_CELLULAR_RESPONSE_TO_HEAT	GO_REGULATION_OF_CELLULAR_RESPONSE_TO_HEAT		69	0.539646	1.74296	0.0095057	0.0259753	0.969	2777	tags=49%, list=21%, signal=62%
GO_HISTONE_DEUBIQUITINATION	GO_HISTONE_DEUBIQUITINATION		16	0.568648	1.74244	0.0191898	0.0260687	0.97	2950	tags=50%, list=23%, signal=65%
GO_PCG_PROTEIN_COMPLEX	GO_PCG_PROTEIN_COMPLEX		37	0.586034	1.74225	0.00621118	0.0260314	0.97	2254	tags=46%, list=17%, signal=55%
GO_REGULATION_OF_CENTROSOME_DUPLICATION	GO_REGULATION_OF_CENTROSOME_DUPLICATION		23	0.579565	1.74206	0.019802	0.0260037	0.97	2370	tags=52%, list=18%, signal=64%
GO_CYTOSOLIC_PART	GO_CYTOSOLIC_PART		183	0.37968	1.74125	0.00956023	0.0261811	0.972	4288	tags=58%, list=33%, signal=85%
GO_MRNA_BINDING	GO_MRNA_BINDING		110	0.427032	1.73755	0.0100806	0.0271329	0.974	2953	tags=39%, list=23%, signal=50%
GO_DNA_POLYMERASE_ACTIVITY	GO_DNA_POLYMERASE_ACTIVITY		27	0.607036	1.73713	0.00406504	0.0271673	0.974	1968	tags=44%, list=15%, signal=52%
GO_RESPONSE_TO_UV	GO_RESPONSE_TO_UV		109	0.463539	1.73655	<0.0001	0.0272687	0.974	1518	tags=21%, list=12%, signal=24%
GO_TRANSCRIPTION_ELONGATION_FROM_RNA_POLYMERASE_II_PROMOTER	GO_TRANSCRIPTION_ELONGATION_FROM_RNA_POLYMERASE_II_PROMOTER		74	0.489466	1.73417	0.00801603	0.027874	0.976	3672	tags=53%, list=28%, signal=73%
GO_CELL_DIVISION_SITE	GO_CELL_DIVISION_SITE		37	0.529943	1.73266	0.0040568	0.0282483	0.976	1283	tags=22%, list=10%, signal=24%
GO_NUCLEOTIDE_EXCISION_REPAIR_DNA_INCISION	GO_NUCLEOTIDE_EXCISION_REPAIR_DNA_INCISION		37	0.559499	1.73258	0.0040404	0.0281814	0.976	1704	tags=38%, list=13%, signal=43%
GO_OOGENESIS	GO_OOGENESIS		44	0.538422	1.73168	<0.0001	0.0283339	0.976	1640	tags=23%, list=13%, signal=26%
GO_POLY_PURINE_TRACT_BINDING	GO_POLY_PURINE_TRACT_BINDING		16	0.581251	1.72505	0.0204082	0.0303796	0.982	3233	tags=81%, list=25%, signal=108%
GO_POSITIVE_REGULATION_OF_CELLULAR_PROTEIN_CATABOLIC_PROCESS	GO_POSITIVE_REGULATION_OF_CELLULAR_PROTEIN_CATABOLIC_PROCESS		156	0.401675	1.72441	0.00612245	0.0305296	0.982	3149	tags=34%, list=24%, signal=44%
GO_TBP_CLASS_PROTEIN_BINDING	GO_TBP_CLASS_PROTEIN_BINDING		18	0.582361	1.71799	0.0119284	0.032466	0.982	2749	tags=44%, list=21%, signal=56%
GO_POSITIVE_REGULATION_OF_CHROMOSOME_SEGREGATION	GO_POSITIVE_REGULATION_OF_CHROMOSOME_SEGREGATION		19	0.676018	1.71778	0.00803213	0.0324626	0.982	596	tags=26%, list=5%, signal=28%
GO_REGULATION_OF_PROTEIN_CATABOLIC_PROCESS	GO_REGULATION_OF_PROTEIN_CATABOLIC_PROCESS		319	0.367932	1.71762	<0.0001	0.032428	0.982	3055	tags=30%, list=23%, signal=39%
GO_BASE_EXCISION_REPAIR	GO_BASE_EXCISION_REPAIR		35	0.550891	1.71651	0.0156863	0.032684	0.982	2218	tags=43%, list=17%, signal=52%
GO_LARGE_RIBOSOMAL_SUBUNIT	GO_LARGE_RIBOSOMAL_SUBUNIT		74	0.468316	1.71574	0.0581162	0.0328669	0.982	4151	tags=64%, list=32%, signal=93%
GO_REGULATION_OF_CHROMATIN_ORGANIZATION	GO_REGULATION_OF_CHROMATIN_ORGANIZATION		119	0.433016	1.71348	0.00198807	0.0334832	0.983	3220	tags=36%, list=25%, signal=48%
GO_PROTEIN_UBIQUITINATION_INVOLVED_IN_UBIQUITIN_DEPENDENT_PROTEIN_CATABOLIC_PROCESS	GO_PROTEIN_UBIQUITINATION_INVOLVED_IN_UBIQUITIN_DEPENDENT_PROTEIN_CATABOLIC_PROCESS		95	0.464714	1.71311	0.0118577	0.0335006	0.984	1476	tags=18%, list=11%, signal=20%
GO_MICROTUBULE_POLYMERIZATION	GO_MICROTUBULE_POLYMERIZATION		21	0.595587	1.71249	0.008	0.0335997	0.986	1465	tags=29%, list=11%, signal=32%
GO_RIBOSOME_ASSEMBLY	GO_RIBOSOME_ASSEMBLY		40	0.509179	1.712	0.0464217	0.0336817	0.986	4653	tags=75%, list=36%, signal=116%
GO_DNA_LIGATION	GO_DNA_LIGATION		15	0.659269	1.71188	0.0122699	0.0336208	0.986	1190	tags=33%, list=9%, signal=37%
GO_NCRNA_PROCESSING	GO_NCRNA_PROCESSING		278	0.439078	1.70997	0.0358566	0.0342284	0.987	4177	tags=57%, list=32%, signal=82%
GO_ERROR_PRONE_TRANSLESION_SYNTHESIS	GO_ERROR_PRONE_TRANSLESION_SYNTHESIS		17	0.760321	1.70993	0.00764818	0.0341564	0.987	1164	tags=53%, list=9%, signal=58%
GO_LIGASE_ACTIVITY_FORMING_CARBON_OXYGEN_BONDS	GO_LIGASE_ACTIVITY_FORMING_CARBON_OXYGEN_BONDS		31	0.562393	1.70923	0.0375494	0.0342478	0.987	2963	tags=45%, list=23%, signal=58%
GO_PROTEASOMAL_PROTEIN_CATABOLIC_PROCESS	GO_PROTEASOMAL_PROTEIN_CATABOLIC_PROCESS		205	0.395591	1.7089	0.0040568	0.0342588	0.987	2982	tags=33%, list=23%, signal=42%
GO_GAMETE_GENERATION	GO_GAMETE_GENERATION		380	0.370892	1.7079	<0.0001	0.0345593	0.988	2324	tags=23%, list=18%, signal=27%
GO_REGULATION_OF_CELLULAR_SENESCENCE	GO_REGULATION_OF_CELLULAR_SENESCENCE		19	0.653744	1.70647	0.00606061	0.034918	0.989	2085	tags=53%, list=16%, signal=63%
GO_REGULATION_OF_DNA_TEMPLATED_TRANSCRIPTION_ELONGATION	GO_REGULATION_OF_DNA_TEMPLATED_TRANSCRIPTION_ELONGATION		36	0.467699	1.70069	0.0165631	0.036936	0.991	2211	tags=28%, list=17%, signal=33%
GO_CULLIN_RING_UBIQUITIN_LIGASE_COMPLEX	GO_CULLIN_RING_UBIQUITIN_LIGASE_COMPLEX		81	0.434316	1.69986	<0.0001	0.0371253	0.991	1476	tags=19%, list=11%, signal=21%
GO_PEPTIDYL_SERINE_MODIFICATION	GO_PEPTIDYL_SERINE_MODIFICATION		125	0.384277	1.69219	<0.0001	0.0398973	0.993	1558	tags=18%, list=12%, signal=21%
GO_PRESPLICEOSOME	GO_PRESPLICEOSOME		17	0.639049	1.69054	0.0204499	0.0403976	0.994	2953	tags=59%, list=23%, signal=76%
GO_CELLULAR_COMPONENT_DISASSEMBLY_INVOLVED_IN_EXECUTION_PHASE_OF_APOPTOSIS	GO_CELLULAR_COMPONENT_DISASSEMBLY_INVOLVED_IN_EXECUTION_PHASE_OF_APOPTOSIS		38	0.479146	1.68986	0.00790514	0.0405473	0.994	1906	tags=29%, list=15%, signal=34%
GO_CELLULAR_RESPONSE_TO_HEAT	GO_CELLULAR_RESPONSE_TO_HEAT		30	0.600946	1.68897	0.00391389	0.0408113	0.994	2194	tags=33%, list=17%, signal=40%
GO_REGULATION_OF_TRANSCRIPTION_ELONGATION_FROM_RNA_POLYMERASE_II_PROMOTER	GO_REGULATION_OF_TRANSCRIPTION_ELONGATION_FROM_RNA_POLYMERASE_II_PROMOTER		21	0.54147	1.68722	0.0258964	0.041489	0.994	2211	tags=29%, list=17%, signal=34%
GO_NUCLEIC_ACID_PHOSPHODIESTER_BOND_HYDROLYSIS	GO_NUCLEIC_ACID_PHOSPHODIESTER_BOND_HYDROLYSIS		178	0.424832	1.68547	0.00400802	0.0420874	0.995	2469	tags=37%, list=19%, signal=44%
GO_REGULATION_OF_MICROTUBULE_POLYMERIZATION	GO_REGULATION_OF_MICROTUBULE_POLYMERIZATION		23	0.581792	1.68203	0.010101	0.0434186	0.996	1878	tags=30%, list=14%, signal=35%
GO_POSITIVE_REGULATION_OF_HISTONE_METHYLATION	GO_POSITIVE_REGULATION_OF_HISTONE_METHYLATION		28	0.549948	1.68007	0.0158416	0.0440687	0.996	2468	tags=39%, list=19%, signal=48%
GO_DNA_DIRECTED_RNA_POLYMERASE_II_HOLOENZYME	GO_DNA_DIRECTED_RNA_POLYMERASE_II_HOLOENZYME		74	0.47261	1.67927	0.00408163	0.0442871	0.996	3688	tags=53%, list=28%, signal=73%
GO_RIBOSOME	GO_RIBOSOME		171	0.398132	1.67911	0.046875	0.0442339	0.996	4328	tags=58%, list=33%, signal=86%
GO_RIBOSOMAL_SMALL_SUBUNIT_ASSEMBLY	GO_RIBOSOMAL_SMALL_SUBUNIT_ASSEMBLY		15	0.612193	1.67727	0.0195312	0.0449259	0.996	4602	tags=87%, list=35%, signal=134%
GO_SYNAPTONEMAL_COMPLEX	GO_SYNAPTONEMAL_COMPLEX		21	0.56835	1.67419	0.0167364	0.0462284	0.997	1641	tags=33%, list=13%, signal=38%
GO_REGULATION_OF_PROTEIN_EXPORT_FROM_NUCLEUS	GO_REGULATION_OF_PROTEIN_EXPORT_FROM_NUCLEUS		29	0.568253	1.67321	0.0182927	0.0465263	0.997	1671	tags=34%, list=13%, signal=39%
GO_NUCLEOTIDE_EXCISION_REPAIR_DNA_GAP_FILLING	GO_NUCLEOTIDE_EXCISION_REPAIR_DNA_GAP_FILLING		23	0.662089	1.67102	0.0216963	0.0474026	0.997	1164	tags=43%, list=9%, signal=48%
GO_CYCLIN_DEPENDENT_PROTEIN_KINASE_ACTIVITY	GO_CYCLIN_DEPENDENT_PROTEIN_KINASE_ACTIVITY		20	0.613854	1.66917	0.00980392	0.048065	0.997	867	tags=20%, list=7%, signal=21%
GO_METHYLATED_HISTONE_BINDING	GO_METHYLATED_HISTONE_BINDING		31	0.529509	1.66654	0.0238095	0.0491924	0.997	2254	tags=42%, list=17%, signal=51%
GO_RESPONSE_TO_RADIATION	GO_RESPONSE_TO_RADIATION		351	0.372799	1.66519	<0.0001	0.049665	0.998	1600	tags=20%, list=12%, signal=22%
GO_CORTICAL_CYTOSKELETON_ORGANIZATION	GO_CORTICAL_CYTOSKELETON_ORGANIZATION		32	0.57033	1.6639	0.00590551	0.0501191	0.999	2193	tags=31%, list=17%, signal=37%
GO_REPRESSING_TRANSCRIPTION_FACTOR_BINDING	GO_REPRESSING_TRANSCRIPTION_FACTOR_BINDING		41	0.519956	1.66246	0.0179641	0.0506616	0.999	1768	tags=29%, list=14%, signal=34%
GO_HISTONE_METHYLTRANSFERASE_ACTIVITY	GO_HISTONE_METHYLTRANSFERASE_ACTIVITY		42	0.514314	1.66193	0.0194553	0.0507462	0.999	2363	tags=33%, list=18%, signal=41%
GO_NUCLEAR_MEMBRANE	GO_NUCLEAR_MEMBRANE		204	0.367092	1.66121	<0.0001	0.0509687	0.999	2237	tags=27%, list=17%, signal=32%
GO_REGULATION_OF_TRANSCRIPTION_FROM_RNA_POLYMERASE_I_PROMOTER	GO_REGULATION_OF_TRANSCRIPTION_FROM_RNA_POLYMERASE_I_PROMOTER		18	0.586909	1.65597	0.0183673	0.0533469	1	2724	tags=61%, list=21%, signal=77%
GO_NUCLEAR_TRANSCRIBED_MRNA_POLY_A_TAIL_SHORTENING	GO_NUCLEAR_TRANSCRIBED_MRNA_POLY_A_TAIL_SHORTENING		19	0.531178	1.65553	0.0256917	0.0534172	1	2954	tags=58%, list=23%, signal=75%
GO_PRE_MRNA_BINDING	GO_PRE_MRNA_BINDING		15	0.631719	1.65284	0.0157791	0.0545571	1	1609	tags=40%, list=12%, signal=46%
GO_PEPTIDYL_THREONINE_MODIFICATION	GO_PEPTIDYL_THREONINE_MODIFICATION		40	0.446931	1.65157	0.0182186	0.0549945	1	1662	tags=20%, list=13%, signal=23%
GO_NUCLEOTIDE_EXCISION_REPAIR_PREINCISION_COMPLEX_STABILIZATION	GO_NUCLEOTIDE_EXCISION_REPAIR_PREINCISION_COMPLEX_STABILIZATION		21	0.553958	1.65115	0.014433	0.0550733	1	2700	tags=52%, list=21%, signal=66%
GO_REGULATION_OF_CHROMATIN_SILENCING	GO_REGULATION_OF_CHROMATIN_SILENCING		15	0.651075	1.6506	0.0223124	0.0552433	1	2800	tags=53%, list=21%, signal=68%
GO_CHROMATIN_DISASSEMBLY	GO_CHROMATIN_DISASSEMBLY		15	0.673631	1.64814	0.00763359	0.0563716	1	2286	tags=53%, list=18%, signal=65%
GO_ANATOMICAL_STRUCTURE_HOMEOSTASIS	GO_ANATOMICAL_STRUCTURE_HOMEOSTASIS		219	0.38804	1.6478	<0.0001	0.0563663	1	1718	tags=24%, list=13%, signal=27%
GO_PROTEIN_DNA_COMPLEX	GO_PROTEIN_DNA_COMPLEX		127	0.500268	1.64741	0.0191898	0.0564429	1	1276	tags=21%, list=10%, signal=23%
GO_POSITIVE_REGULATION_OF_ORGANELLE_ORGANIZATION	GO_POSITIVE_REGULATION_OF_ORGANELLE_ORGANIZATION		444	0.367581	1.64719	<0.0001	0.0564138	1	2723	tags=30%, list=21%, signal=36%
GO_SEXUAL_REPRODUCTION	GO_SEXUAL_REPRODUCTION		481	0.342139	1.64665	<0.0001	0.0565513	1	2324	tags=22%, list=18%, signal=25%
GO_REGULATION_OF_ESTABLISHMENT_OF_PLANAR_POLARITY	GO_REGULATION_OF_ESTABLISHMENT_OF_PLANAR_POLARITY		95	0.409618	1.64616	0.0224949	0.0566801	1	3518	tags=46%, list=27%, signal=63%
GO_REGULATION_OF_MRNA_METABOLIC_PROCESS	GO_REGULATION_OF_MRNA_METABOLIC_PROCESS		75	0.420145	1.64582	0.0238095	0.0567194	1	3011	tags=36%, list=23%, signal=47%
GO_POSITIVE_REGULATION_OF_CHROMATIN_MODIFICATION	GO_POSITIVE_REGULATION_OF_CHROMATIN_MODIFICATION		70	0.464754	1.64502	0.00581395	0.0569658	1	1502	tags=24%, list=12%, signal=27%
GO_DNA_TEMPLATED_TRANSCRIPTION_ELONGATION	GO_DNA_TEMPLATED_TRANSCRIPTION_ELONGATION		86	0.457529	1.64375	0.0281125	0.0574918	1	3701	tags=51%, list=28%, signal=71%
GO_NUCLEAR_SPECK	GO_NUCLEAR_SPECK		143	0.384812	1.64366	0.0298211	0.057404	1	3691	tags=50%, list=28%, signal=69%
GO_PROTEIN_POLYMERIZATION	GO_PROTEIN_POLYMERIZATION		54	0.451969	1.64359	<0.0001	0.0573181	1	1180	tags=19%, list=9%, signal=20%
GO_CELLULAR_RESPONSE_TO_PROSTAGLANDIN_STIMULUS	GO_CELLULAR_RESPONSE_TO_PROSTAGLANDIN_STIMULUS		23	0.579393	1.64318	0.0123457	0.0573854	1	2676	tags=48%, list=21%, signal=60%
GO_CELLULAR_PROCESS_INVOLVED_IN_REPRODUCTION_IN_MULTICELLULAR_ORGANISM	GO_CELLULAR_PROCESS_INVOLVED_IN_REPRODUCTION_IN_MULTICELLULAR_ORGANISM		166	0.373743	1.64314	<0.0001	0.0572637	1	2324	tags=24%, list=18%, signal=29%
GO_PROTEIN_MODIFICATION_BY_SMALL_PROTEIN_REMOVAL	GO_PROTEIN_MODIFICATION_BY_SMALL_PROTEIN_REMOVAL		81	0.399124	1.64303	0.0145833	0.0571971	1	3523	tags=42%, list=27%, signal=57%
GO_REGULATION_OF_PROTEIN_MODIFICATION_BY_SMALL_PROTEIN_CONJUGATION_OR_REMOVAL	GO_REGULATION_OF_PROTEIN_MODIFICATION_BY_SMALL_PROTEIN_CONJUGATION_OR_REMOVAL		218	0.403338	1.64185	0.00808081	0.0577041	1	2965	tags=37%, list=23%, signal=47%
GO_EXOSOME_RNASE_COMPLEX_	GO_EXOSOME_RNASE_COMPLEX_		15	0.59754	1.64121	0.0209644	0.0578863	1	3363	tags=53%, list=26%, signal=72%
GO_POSITIVE_REGULATION_OF_HISTONE_H3_K4_METHYLATION	GO_POSITIVE_REGULATION_OF_HISTONE_H3_K4_METHYLATION		16	0.607692	1.64052	0.0137525	0.05811	1	1483	tags=38%, list=11%, signal=42%
GO_IMMUNOGLOBULIN_PRODUCTION_INVOLVED_IN_IMMUNOGLOBULIN_MEDIATED_IMMUNE_RESPONSE	GO_IMMUNOGLOBULIN_PRODUCTION_INVOLVED_IN_IMMUNOGLOBULIN_MEDIATED_IMMUNE_RESPONSE		18	0.642154	1.64013	0.00782779	0.0581689	1	2324	tags=50%, list=18%, signal=61%
GO_PROTEIN_UBIQUITINATION	GO_PROTEIN_UBIQUITINATION		401	0.346658	1.63885	0.0060241	0.0586694	1	2937	tags=29%, list=23%, signal=37%
GO_CENTROSOME_LOCALIZATION	GO_CENTROSOME_LOCALIZATION		15	0.636838	1.63865	0.0184426	0.0586146	1	1346	tags=33%, list=10%, signal=37%
GO_REGULATION_OF_TRANSLATIONAL_INITIATION	GO_REGULATION_OF_TRANSLATIONAL_INITIATION		59	0.429635	1.63819	0.0159046	0.0587139	1	3633	tags=53%, list=28%, signal=73%
GO_ESTABLISHMENT_OF_MITOTIC_SPINDLE_ORIENTATION	GO_ESTABLISHMENT_OF_MITOTIC_SPINDLE_ORIENTATION		16	0.631728	1.63277	0.00763359	0.0614164	1	1980	tags=44%, list=15%, signal=52%
GO_THIOL_DEPENDENT_UBIQUITIN_SPECIFIC_PROTEASE_ACTIVITY	GO_THIOL_DEPENDENT_UBIQUITIN_SPECIFIC_PROTEASE_ACTIVITY		52	0.423403	1.63224	0.0125523	0.0616056	1	3693	tags=46%, list=28%, signal=64%
GO_PML_BODY	GO_PML_BODY		84	0.429684	1.6293	0.00804829	0.0631141	1	3091	tags=40%, list=24%, signal=53%
GO_VIRAL_LIFE_CYCLE	GO_VIRAL_LIFE_CYCLE		254	0.352964	1.62745	0.0139165	0.0640047	1	3778	tags=46%, list=29%, signal=64%
GO_NUCLEAR_CHROMATIN	GO_NUCLEAR_CHROMATIN		232	0.394385	1.6268	0.0105042	0.0642609	1	2475	tags=31%, list=19%, signal=38%
GO_HISTONE_UBIQUITINATION	GO_HISTONE_UBIQUITINATION		27	0.49339	1.62469	0.0250522	0.0652842	1	2581	tags=37%, list=20%, signal=46%
GO_OOCYTE_DIFFERENTIATION	GO_OOCYTE_DIFFERENTIATION		28	0.575976	1.62099	0.0117417	0.0671666	1	992	tags=21%, list=8%, signal=23%
GO_SINGLE_FERTILIZATION	GO_SINGLE_FERTILIZATION		73	0.409597	1.61946	0.00823045	0.0678701	1	1435	tags=19%, list=11%, signal=21%
GO_PROTEIN_TARGETING_TO_MEMBRANE	GO_PROTEIN_TARGETING_TO_MEMBRANE		140	0.371224	1.61541	0.0714286	0.0700454	1	4151	tags=62%, list=32%, signal=90%
GO_AMINO_ACID_ACTIVATION	GO_AMINO_ACID_ACTIVATION		35	0.527054	1.61471	0.0497018	0.0702999	1	2963	tags=43%, list=23%, signal=55%
GO_CELL_AGING	GO_CELL_AGING		57	0.472316	1.61366	0.00562852	0.0707136	1	2017	tags=37%, list=15%, signal=43%
GO_POSITIVE_REGULATION_OF_CELL_CYCLE_PHASE_TRANSITION	GO_POSITIVE_REGULATION_OF_CELL_CYCLE_PHASE_TRANSITION		49	0.50402	1.61226	0.01002	0.0714322	1	1223	tags=22%, list=9%, signal=25%
GO_TRANSLATION_FACTOR_ACTIVITY_RNA_BINDING	GO_TRANSLATION_FACTOR_ACTIVITY_RNA_BINDING		57	0.439805	1.61189	0.0193424	0.0715177	1	3074	tags=44%, list=24%, signal=57%
GO_CYTOSOLIC_SMALL_RIBOSOMAL_SUBUNIT	GO_CYTOSOLIC_SMALL_RIBOSOMAL_SUBUNIT		40	0.511685	1.61133	0.0700389	0.0716874	1	4602	tags=70%, list=35%, signal=108%
GO_NEGATIVE_REGULATION_OF_CELL_CYCLE_G2_M_PHASE_TRANSITION	GO_NEGATIVE_REGULATION_OF_CELL_CYCLE_G2_M_PHASE_TRANSITION		16	0.622146	1.61105	0.015625	0.0716992	1	1809	tags=38%, list=14%, signal=43%
GO_ACTIN_NUCLEATION	GO_ACTIN_NUCLEATION		16	0.550134	1.61074	0.0181452	0.0717035	1	2229	tags=44%, list=17%, signal=53%
GO_ENHANCER_BINDING	GO_ENHANCER_BINDING		82	0.383969	1.60946	0.0157171	0.0723606	1	1439	tags=18%, list=11%, signal=20%
GO_HISTONE_DEACETYLASE_COMPLEX	GO_HISTONE_DEACETYLASE_COMPLEX		45	0.46974	1.60634	0.0355731	0.0740293	1	3453	tags=53%, list=27%, signal=72%
GO_PROTEIN_COMPLEX_LOCALIZATION	GO_PROTEIN_COMPLEX_LOCALIZATION		36	0.530208	1.59887	0.0159681	0.0787971	1	3500	tags=53%, list=27%, signal=72%
GO_SNRNA_PROCESSING	GO_SNRNA_PROCESSING		16	0.605797	1.59812	0.0346939	0.0791118	1	1084	tags=31%, list=8%, signal=34%
GO_HISTONE_H4_ACETYLATION	GO_HISTONE_H4_ACETYLATION		35	0.473446	1.59774	0.0314961	0.079189	1	1293	tags=29%, list=10%, signal=32%
GO_INO80_TYPE_COMPLEX	GO_INO80_TYPE_COMPLEX		16	0.595209	1.59607	0.0422535	0.0801694	1	2747	tags=50%, list=21%, signal=63%
GO_POSITIVE_REGULATION_OF_PROTEIN_CATABOLIC_PROCESS	GO_POSITIVE_REGULATION_OF_PROTEIN_CATABOLIC_PROCESS		216	0.353561	1.59533	0.00210084	0.0805108	1	3055	tags=31%, list=23%, signal=39%
GO_CELLULAR_RESPONSE_TO_IONIZING_RADIATION	GO_CELLULAR_RESPONSE_TO_IONIZING_RADIATION		45	0.516638	1.59472	0.00785855	0.0807188	1	1509	tags=36%, list=12%, signal=40%
GO_REGULATION_OF_FIBROBLAST_PROLIFERATION	GO_REGULATION_OF_FIBROBLAST_PROLIFERATION		73	0.4985	1.59436	0.00821355	0.080726	1	2090	tags=32%, list=16%, signal=37%
GO_TRNA_METABOLIC_PROCESS	GO_TRNA_METABOLIC_PROCESS		116	0.437899	1.59272	0.0357143	0.0816203	1	3290	tags=41%, list=25%, signal=55%
GO_RNA_HELICASE_ACTIVITY	GO_RNA_HELICASE_ACTIVITY		52	0.453421	1.59256	0.0278373	0.0815813	1	3667	tags=48%, list=28%, signal=67%
GO_POSITIVE_REGULATION_OF_MITOCHONDRIAL_OUTER_MEMBRANE_PERMEABILIZATION_INVOLVED_IN_APOPTOTIC_SIGNALING_PATHWAY	GO_POSITIVE_REGULATION_OF_MITOCHONDRIAL_OUTER_MEMBRANE_PERMEABILIZATION_INVOLVED_IN_APOPTOTIC_SIGNALING_PATHWAY		32	0.502035	1.59236	0.0229167	0.0815124	1	2969	tags=50%, list=23%, signal=65%
GO_DEOXYRIBONUCLEOTIDE_METABOLIC_PROCESS	GO_DEOXYRIBONUCLEOTIDE_METABOLIC_PROCESS		29	0.549159	1.59132	0.0279441	0.0820233	1	446	tags=24%, list=3%, signal=25%
GO_TRANSCRIPTION_FACTOR_COMPLEX	GO_TRANSCRIPTION_FACTOR_COMPLEX		239	0.36993	1.59031	0.00782779	0.0825063	1	2370	tags=29%, list=18%, signal=35%
GO_CELLULAR_COMPONENT_DISASSEMBLY	GO_CELLULAR_COMPONENT_DISASSEMBLY		396	0.342296	1.58982	<0.0001	0.0826818	1	2039	tags=22%, list=16%, signal=26%
GO_NEUROBLAST_PROLIFERATION	GO_NEUROBLAST_PROLIFERATION		22	0.557693	1.58724	0.0196464	0.0842933	1	44	tags=9%, list=0%, signal=9%
GO_RNA_CAPPING	GO_RNA_CAPPING		32	0.501808	1.58694	0.0436508	0.0843839	1	3292	tags=47%, list=25%, signal=63%
GO_FEMALE_GAMETE_GENERATION	GO_FEMALE_GAMETE_GENERATION		71	0.438256	1.58691	0.0019685	0.0842289	1	2090	tags=21%, list=16%, signal=25%
GO_B_CELL_ACTIVATION_INVOLVED_IN_IMMUNE_RESPONSE	GO_B_CELL_ACTIVATION_INVOLVED_IN_IMMUNE_RESPONSE		28	0.482226	1.58586	0.0285714	0.084735	1	2324	tags=39%, list=18%, signal=48%
GO_NEGATIVE_REGULATION_OF_CELLULAR_CATABOLIC_PROCESS	GO_NEGATIVE_REGULATION_OF_CELLULAR_CATABOLIC_PROCESS		124	0.377657	1.58451	0.00592885	0.0855059	1	1769	tags=21%, list=14%, signal=24%
GO_SNRNA_METABOLIC_PROCESS	GO_SNRNA_METABOLIC_PROCESS		66	0.465434	1.58343	0.0308642	0.086029	1	3300	tags=42%, list=25%, signal=57%
GO_DNA_METHYLATION_OR_DEMETHYLATION	GO_DNA_METHYLATION_OR_DEMETHYLATION		38	0.429278	1.58341	0.0303644	0.0858601	1	2213	tags=26%, list=17%, signal=32%
GO_CELLULAR_SENESCENCE	GO_CELLULAR_SENESCENCE		28	0.515007	1.58122	0.0172745	0.0872907	1	1890	tags=32%, list=15%, signal=38%
GO_PROTEIN_METHYLTRANSFERASE_ACTIVITY	GO_PROTEIN_METHYLTRANSFERASE_ACTIVITY		54	0.450923	1.58067	0.0327553	0.0874769	1	3088	tags=37%, list=24%, signal=48%
GO_NEGATIVE_REGULATION_OF_MRNA_METABOLIC_PROCESS	GO_NEGATIVE_REGULATION_OF_MRNA_METABOLIC_PROCESS		22	0.501969	1.58005	0.0506073	0.0877493	1	2962	tags=45%, list=23%, signal=59%
GO_TRANSLATION_INITIATION_FACTOR_ACTIVITY	GO_TRANSLATION_INITIATION_FACTOR_ACTIVITY		29	0.517049	1.5771	0.0415842	0.0896743	1	3040	tags=48%, list=23%, signal=63%
GO_REGULATION_OF_MRNA_SPLICING_VIA_SPLICEOSOME	GO_REGULATION_OF_MRNA_SPLICING_VIA_SPLICEOSOME		32	0.436595	1.57561	0.0470588	0.0905586	1	3011	tags=41%, list=23%, signal=53%
GO_MALE_MEIOSIS	GO_MALE_MEIOSIS		24	0.532516	1.5756	0.0340681	0.0903667	1	2324	tags=38%, list=18%, signal=46%
GO_SOMATIC_STEM_CELL_DIVISION	GO_SOMATIC_STEM_CELL_DIVISION		16	0.662822	1.57398	0.0221774	0.0914245	1	558	tags=19%, list=4%, signal=20%
GO_NUCLEASE_ACTIVITY	GO_NUCLEASE_ACTIVITY		134	0.385159	1.57378	0.00801603	0.0913819	1	2425	tags=36%, list=19%, signal=44%
GO_DEOXYRIBONUCLEASE_ACTIVITY	GO_DEOXYRIBONUCLEASE_ACTIVITY		51	0.440388	1.57352	0.00793651	0.0913791	1	2425	tags=45%, list=19%, signal=55%
GO_UBIQUITIN_LIKE_PROTEIN_SPECIFIC_PROTEASE_ACTIVITY	GO_UBIQUITIN_LIKE_PROTEIN_SPECIFIC_PROTEASE_ACTIVITY		66	0.390432	1.57268	0.0292887	0.0917792	1	3911	tags=45%, list=30%, signal=65%
GO_ANTIGEN_PROCESSING_AND_PRESENTATION_OF_PEPTIDE_OR_POLYSACCHARIDE_ANTIGEN_VIA_MHC_CLASS_II	GO_ANTIGEN_PROCESSING_AND_PRESENTATION_OF_PEPTIDE_OR_POLYSACCHARIDE_ANTIGEN_VIA_MHC_CLASS_II		78	0.542985	1.5722	0.0291262	0.0919346	1	848	tags=15%, list=7%, signal=16%
GO_POSITIVE_REGULATION_OF_MRNA_METABOLIC_PROCESS	GO_POSITIVE_REGULATION_OF_MRNA_METABOLIC_PROCESS		30	0.498005	1.57087	0.0382409	0.092687	1	1181	tags=27%, list=9%, signal=29%
GO_NCRNA_TRANSCRIPTION	GO_NCRNA_TRANSCRIPTION		71	0.4435	1.56964	0.0306122	0.0934103	1	3651	tags=46%, list=28%, signal=64%
GO_ATPASE_ACTIVITY_COUPLED	GO_ATPASE_ACTIVITY_COUPLED		260	0.348781	1.5645	0.00423729	0.0972453	1	2480	tags=28%, list=19%, signal=34%
GO_PROTEIN_LOCALIZATION_TO_ORGANELLE	GO_PROTEIN_LOCALIZATION_TO_ORGANELLE		455	0.303081	1.5637	0.00395257	0.0976675	1	3845	tags=42%, list=30%, signal=57%
GO_MULTICELLULAR_ORGANISM_AGING	GO_MULTICELLULAR_ORGANISM_AGING		25	0.534176	1.56366	0.0182556	0.0974938	1	1449	tags=28%, list=11%, signal=31%
GO_BETA_CATENIN_TCF_COMPLEX_ASSEMBLY	GO_BETA_CATENIN_TCF_COMPLEX_ASSEMBLY		34	0.474384	1.56336	0.0306748	0.0975154	1	2385	tags=32%, list=18%, signal=39%
GO_CYTOPLASMIC_MICROTUBULE_ORGANIZATION	GO_CYTOPLASMIC_MICROTUBULE_ORGANIZATION		26	0.459102	1.55649	0.0165289	0.102631	1	1949	tags=31%, list=15%, signal=36%
GO_NEGATIVE_REGULATION_OF_CATABOLIC_PROCESS	GO_NEGATIVE_REGULATION_OF_CATABOLIC_PROCESS		159	0.344045	1.55447	0.00393701	0.104088	1	1769	tags=18%, list=14%, signal=20%
GO_MATURATION_OF_5_8S_RRNA	GO_MATURATION_OF_5_8S_RRNA		19	0.631045	1.55244	0.0675944	0.105506	1	4401	tags=89%, list=34%, signal=135%
GO_REGULATION_OF_GENE_SILENCING	GO_REGULATION_OF_GENE_SILENCING		39	0.430166	1.55064	0.0311203	0.106758	1	2875	tags=31%, list=22%, signal=39%
GO_PIGMENT_GRANULE	GO_PIGMENT_GRANULE		95	0.426774	1.55046	0.0352941	0.106702	1	2633	tags=42%, list=20%, signal=52%
GO_REGULATION_OF_PROTEIN_INSERTION_INTO_MITOCHONDRIAL_MEMBRANE_INVOLVED_IN_APOPTOTIC_SIGNALING_PATHWAY	GO_REGULATION_OF_PROTEIN_INSERTION_INTO_MITOCHONDRIAL_MEMBRANE_INVOLVED_IN_APOPTOTIC_SIGNALING_PATHWAY		25	0.532777	1.54881	0.0347648	0.107853	1	2897	tags=52%, list=22%, signal=67%
GO_RAC_GTPASE_BINDING	GO_RAC_GTPASE_BINDING		31	0.514664	1.54799	0.0300601	0.108435	1	1970	tags=29%, list=15%, signal=34%
GO_REGULATION_OF_NUCLEASE_ACTIVITY	GO_REGULATION_OF_NUCLEASE_ACTIVITY		21	0.543896	1.53821	0.0398323	0.11658	1	1878	tags=43%, list=14%, signal=50%
GO_RIBONUCLEOPROTEIN_COMPLEX_BINDING	GO_RIBONUCLEOPROTEIN_COMPLEX_BINDING		66	0.389535	1.53623	0.0479846	0.118087	1	3233	tags=44%, list=25%, signal=58%
GO_HEAT_SHOCK_PROTEIN_BINDING	GO_HEAT_SHOCK_PROTEIN_BINDING		77	0.420303	1.53523	0.0289017	0.118752	1	2337	tags=34%, list=18%, signal=41%
GO_3_5_EXONUCLEASE_ACTIVITY	GO_3_5_EXONUCLEASE_ACTIVITY		32	0.484128	1.53393	0.0649087	0.119717	1	2269	tags=38%, list=17%, signal=45%
GO_MACROMOLECULE_METHYLATION	GO_MACROMOLECULE_METHYLATION		129	0.370962	1.5294	0.0216535	0.123653	1	2363	tags=26%, list=18%, signal=31%
GO_REGULATION_OF_UBIQUITIN_PROTEIN_LIGASE_ACTIVITY	GO_REGULATION_OF_UBIQUITIN_PROTEIN_LIGASE_ACTIVITY		16	0.684304	1.52892	0.0244399	0.123885	1	945	tags=31%, list=7%, signal=34%
GO_POSITIVE_REGULATION_OF_DNA_RECOMBINATION	GO_POSITIVE_REGULATION_OF_DNA_RECOMBINATION		17	0.528303	1.52864	0.0583501	0.123915	1	1167	tags=29%, list=9%, signal=32%
GO_ORGANELLE_LOCALIZATION	GO_ORGANELLE_LOCALIZATION		310	0.353421	1.52847	0.00808081	0.12383	1	1777	tags=16%, list=14%, signal=19%
GO_UBIQUITIN_LIKE_PROTEIN_CONJUGATING_ENZYME_ACTIVITY	GO_UBIQUITIN_LIKE_PROTEIN_CONJUGATING_ENZYME_ACTIVITY		21	0.487009	1.52282	0.0643275	0.128994	1	2828	tags=48%, list=22%, signal=61%
GO_DNA_MODIFICATION	GO_DNA_MODIFICATION		53	0.390579	1.52219	0.0224033	0.129314	1	642	tags=13%, list=5%, signal=14%
GO_POLYSOME	GO_POLYSOME		34	0.44956	1.52014	0.0589431	0.130963	1	3040	tags=50%, list=23%, signal=65%
GO_POSITIVE_REGULATION_OF_PROTEIN_EXPORT_FROM_NUCLEUS	GO_POSITIVE_REGULATION_OF_PROTEIN_EXPORT_FROM_NUCLEUS		17	0.538329	1.51955	0.0469388	0.131232	1	1671	tags=35%, list=13%, signal=40%
GO_CYTOSKELETON_DEPENDENT_INTRACELLULAR_TRANSPORT	GO_CYTOSKELETON_DEPENDENT_INTRACELLULAR_TRANSPORT		85	0.415662	1.51768	0.0278884	0.132877	1	3507	tags=44%, list=27%, signal=59%
GO_TRANSFERASE_COMPLEX_TRANSFERRING_PHOSPHORUS_CONTAINING_GROUPS	GO_TRANSFERASE_COMPLEX_TRANSFERRING_PHOSPHORUS_CONTAINING_GROUPS		185	0.365998	1.51446	0.00798403	0.135757	1	1797	tags=22%, list=14%, signal=25%
GO_EXON_EXON_JUNCTION_COMPLEX	GO_EXON_EXON_JUNCTION_COMPLEX		18	0.506516	1.51166	0.0641822	0.13823	1	2427	tags=50%, list=19%, signal=61%
GO_THYMUS_DEVELOPMENT	GO_THYMUS_DEVELOPMENT		40	0.410838	1.51031	0.0363636	0.139392	1	2715	tags=30%, list=21%, signal=38%
GO_MACROMOLECULAR_COMPLEX_DISASSEMBLY	GO_MACROMOLECULAR_COMPLEX_DISASSEMBLY		129	0.377443	1.50809	0.0456349	0.141484	1	2837	tags=30%, list=22%, signal=38%
GO_REGULATION_OF_CELLULAR_AMIDE_METABOLIC_PROCESS	GO_REGULATION_OF_CELLULAR_AMIDE_METABOLIC_PROCESS		253	0.326767	1.50735	0.00974659	0.141952	1	2983	tags=36%, list=23%, signal=45%
GO_REGULATION_OF_MITOCHONDRIAL_OUTER_MEMBRANE_PERMEABILIZATION_INVOLVED_IN_APOPTOTIC_SIGNALING_PATHWAY	GO_REGULATION_OF_MITOCHONDRIAL_OUTER_MEMBRANE_PERMEABILIZATION_INVOLVED_IN_APOPTOTIC_SIGNALING_PATHWAY		36	0.452249	1.50681	0.0390144	0.142215	1	2969	tags=47%, list=23%, signal=61%
GO_RNA_SECONDARY_STRUCTURE_UNWINDING	GO_RNA_SECONDARY_STRUCTURE_UNWINDING		36	0.466054	1.50618	0.0621118	0.14257	1	3667	tags=58%, list=28%, signal=81%
GO_PROTEIN_KINASE_C_BINDING	GO_PROTEIN_KINASE_C_BINDING		42	0.461342	1.50539	0.0138067	0.143016	1	1606	tags=19%, list=12%, signal=22%
GO_POSITIVE_REGULATION_OF_MRNA_PROCESSING	GO_POSITIVE_REGULATION_OF_MRNA_PROCESSING		23	0.53301	1.50525	0.0510806	0.142851	1	1181	tags=35%, list=9%, signal=38%
GO_RNA_POLYMERASE_II_DISTAL_ENHANCER_SEQUENCE_SPECIFIC_DNA_BINDING	GO_RNA_POLYMERASE_II_DISTAL_ENHANCER_SEQUENCE_SPECIFIC_DNA_BINDING		58	0.368127	1.50442	0.02079	0.143339	1	2512	tags=31%, list=19%, signal=38%
GO_SMALL_RIBOSOMAL_SUBUNIT	GO_SMALL_RIBOSOMAL_SUBUNIT		57	0.418903	1.50438	0.103448	0.143098	1	4636	tags=60%, list=36%, signal=92%
GO_POSITIVE_REGULATION_OF_SIGNAL_TRANSDUCTION_BY_P53_CLASS_MEDIATOR	GO_POSITIVE_REGULATION_OF_SIGNAL_TRANSDUCTION_BY_P53_CLASS_MEDIATOR		15	0.541322	1.50212	0.0479846	0.145063	1	2690	tags=47%, list=21%, signal=59%
GO_PROTEIN_CATABOLIC_PROCESS	GO_PROTEIN_CATABOLIC_PROCESS		409	0.321311	1.50212	0.00972763	0.144778	1	3188	tags=31%, list=24%, signal=39%
GO_DYNEIN_BINDING	GO_DYNEIN_BINDING		20	0.545283	1.49773	0.0479042	0.149064	1	3155	tags=45%, list=24%, signal=59%
GO_HISTONE_MONOUBIQUITINATION	GO_HISTONE_MONOUBIQUITINATION		17	0.492502	1.4971	0.0650407	0.14942	1	2581	tags=41%, list=20%, signal=51%
GO_ESTABLISHMENT_OF_PROTEIN_LOCALIZATION_TO_ORGANELLE	GO_ESTABLISHMENT_OF_PROTEIN_LOCALIZATION_TO_ORGANELLE		308	0.287117	1.49174	0.0448343	0.15483	1	4226	tags=52%, list=32%, signal=75%
GO_PEPTIDYL_CYSTEINE_MODIFICATION	GO_PEPTIDYL_CYSTEINE_MODIFICATION		15	0.575551	1.49108	0.0744275	0.155248	1	242	tags=13%, list=2%, signal=14%
GO_POSITIVE_REGULATION_OF_FIBROBLAST_PROLIFERATION	GO_POSITIVE_REGULATION_OF_FIBROBLAST_PROLIFERATION		50	0.510171	1.48781	0.0205339	0.158539	1	1641	tags=26%, list=13%, signal=30%
GO_DENDRITIC_SPINE_DEVELOPMENT	GO_DENDRITIC_SPINE_DEVELOPMENT		17	0.575803	1.48712	0.0501044	0.159022	1	2446	tags=41%, list=19%, signal=51%
GO_APICAL_JUNCTION_ASSEMBLY	GO_APICAL_JUNCTION_ASSEMBLY		31	0.49214	1.48506	0.0645833	0.161063	1	969	tags=16%, list=7%, signal=17%
GO_RNA_POLYMERASE_ACTIVITY	GO_RNA_POLYMERASE_ACTIVITY		30	0.479639	1.48425	0.0687623	0.161702	1	3292	tags=43%, list=25%, signal=58%
GO_PHOSPHATASE_INHIBITOR_ACTIVITY	GO_PHOSPHATASE_INHIBITOR_ACTIVITY		20	0.545974	1.48347	0.0506073	0.162287	1	2474	tags=35%, list=19%, signal=43%
GO_SMALL_SUBUNIT_PROCESSOME	GO_SMALL_SUBUNIT_PROCESSOME		23	0.561787	1.4808	0.112648	0.164895	1	3112	tags=57%, list=24%, signal=74%
GO_INTRINSIC_APOPTOTIC_SIGNALING_PATHWAY	GO_INTRINSIC_APOPTOTIC_SIGNALING_PATHWAY		128	0.399724	1.47987	0.0256917	0.165676	1	2532	tags=31%, list=19%, signal=38%
GO_CORE_PROMOTER_BINDING	GO_CORE_PROMOTER_BINDING		130	0.374773	1.47956	0.0253411	0.165743	1	2154	tags=28%, list=17%, signal=33%
GO_CELLULAR_RESPONSE_TO_RADIATION	GO_CELLULAR_RESPONSE_TO_RADIATION		120	0.394997	1.477	0.00957854	0.168409	1	1509	tags=23%, list=12%, signal=25%
GO_NEGATIVE_REGULATION_OF_BINDING	GO_NEGATIVE_REGULATION_OF_BINDING		112	0.381682	1.47678	0.0160966	0.168326	1	2110	tags=28%, list=16%, signal=33%
GO_PHOSPHATASE_REGULATOR_ACTIVITY	GO_PHOSPHATASE_REGULATOR_ACTIVITY		59	0.423031	1.4763	0.0323887	0.168553	1	3669	tags=44%, list=28%, signal=61%
GO_INFLAMMATORY_RESPONSE_TO_ANTIGENIC_STIMULUS	GO_INFLAMMATORY_RESPONSE_TO_ANTIGENIC_STIMULUS		20	0.580596	1.47567	0.0884211	0.168922	1	1537	tags=20%, list=12%, signal=23%
GO_PROTEIN_SERINE_THREONINE_KINASE_INHIBITOR_ACTIVITY	GO_PROTEIN_SERINE_THREONINE_KINASE_INHIBITOR_ACTIVITY		23	0.526834	1.4744	0.0603622	0.169989	1	1809	tags=35%, list=14%, signal=40%
GO_HISTONE_METHYLATION	GO_HISTONE_METHYLATION		61	0.416674	1.47356	0.06	0.170681	1	2363	tags=25%, list=18%, signal=30%
GO_INTRINSIC_APOPTOTIC_SIGNALING_PATHWAY_IN_RESPONSE_TO_DNA_DAMAGE	GO_INTRINSIC_APOPTOTIC_SIGNALING_PATHWAY_IN_RESPONSE_TO_DNA_DAMAGE		62	0.449976	1.47276	0.0386965	0.171208	1	1606	tags=27%, list=12%, signal=31%
GO_EXECUTION_PHASE_OF_APOPTOSIS	GO_EXECUTION_PHASE_OF_APOPTOSIS		49	0.388909	1.47049	0.04158	0.173619	1	1906	tags=22%, list=15%, signal=26%
GO_ENDODEOXYRIBONUCLEASE_ACTIVITY	GO_ENDODEOXYRIBONUCLEASE_ACTIVITY		36	0.434026	1.47038	0.0451866	0.173412	1	2425	tags=44%, list=19%, signal=54%
GO_DNA_ALKYLATION	GO_DNA_ALKYLATION		28	0.424125	1.4703	0.0456349	0.173162	1	2154	tags=29%, list=17%, signal=34%
GO_REGULATION_OF_PROTEIN_ACETYLATION	GO_REGULATION_OF_PROTEIN_ACETYLATION		53	0.436905	1.46565	0.03	0.178208	1	1383	tags=19%, list=11%, signal=21%
GO_POSITIVE_REGULATION_OF_WNT_SIGNALING_PATHWAY	GO_POSITIVE_REGULATION_OF_WNT_SIGNALING_PATHWAY		119	0.360345	1.46469	0.0242424	0.178949	1	2932	tags=31%, list=23%, signal=40%
GO_CELL_MATURATION	GO_CELL_MATURATION		98	0.369041	1.46301	0.00959693	0.180592	1	2214	tags=26%, list=17%, signal=31%
GO_PROTEIN_AUTOPHOSPHORYLATION	GO_PROTEIN_AUTOPHOSPHORYLATION		166	0.315328	1.46279	0.0321888	0.180517	1	2409	tags=21%, list=18%, signal=26%
GO_REGULATION_OF_ISOTYPE_SWITCHING	GO_REGULATION_OF_ISOTYPE_SWITCHING		22	0.460988	1.46241	0.0653061	0.180652	1	1167	tags=23%, list=9%, signal=25%
GO_REGULATION_OF_ERYTHROCYTE_DIFFERENTIATION	GO_REGULATION_OF_ERYTHROCYTE_DIFFERENTIATION		28	0.463307	1.46079	0.0547945	0.182227	1	822	tags=14%, list=6%, signal=15%
GO_PROTEIN_HETEROTETRAMERIZATION	GO_PROTEIN_HETEROTETRAMERIZATION		32	0.460179	1.46045	0.0914761	0.182303	1	1341	tags=16%, list=10%, signal=17%
GO_TELOMERE_CAPPING	GO_TELOMERE_CAPPING		25	0.462961	1.46027	0.0772443	0.182189	1	426	tags=16%, list=3%, signal=17%
GO_EUCHROMATIN	GO_EUCHROMATIN		27	0.442972	1.45923	0.0336634	0.183145	1	2065	tags=33%, list=16%, signal=40%
GO_UBIQUITIN_LIGASE_COMPLEX	GO_UBIQUITIN_LIGASE_COMPLEX		157	0.345859	1.45826	0.0263692	0.183969	1	2512	tags=24%, list=19%, signal=29%
GO_CYTOPLASMIC_MICROTUBULE	GO_CYTOPLASMIC_MICROTUBULE		42	0.414076	1.45733	0.0219561	0.184768	1	804	tags=17%, list=6%, signal=18%
GO_CELL_CELL_RECOGNITION	GO_CELL_CELL_RECOGNITION		41	0.443007	1.45566	0.0783133	0.186435	1	2353	tags=34%, list=18%, signal=42%
GO_RIBOSOMAL_SMALL_SUBUNIT_BIOGENESIS	GO_RIBOSOMAL_SMALL_SUBUNIT_BIOGENESIS		44	0.461008	1.45551	0.139216	0.186248	1	3679	tags=59%, list=28%, signal=82%
GO_ESTROGEN_RECEPTOR_BINDING	GO_ESTROGEN_RECEPTOR_BINDING		33	0.431363	1.45494	0.0397614	0.186572	1	2217	tags=24%, list=17%, signal=29%
GO_PROTEIN_ALKYLATION	GO_PROTEIN_ALKYLATION		81	0.37792	1.45351	0.050813	0.187916	1	3502	tags=37%, list=27%, signal=50%
GO_RHO_GTPASE_BINDING	GO_RHO_GTPASE_BINDING		61	0.433282	1.45342	0.0289855	0.187703	1	1970	tags=23%, list=15%, signal=27%
GO_PEPTIDASE_ACTIVATOR_ACTIVITY_INVOLVED_IN_APOPTOTIC_PROCESS	GO_PEPTIDASE_ACTIVATOR_ACTIVITY_INVOLVED_IN_APOPTOTIC_PROCESS		20	0.536922	1.45335	0.0632653	0.187435	1	2212	tags=40%, list=17%, signal=48%
GO_CEREBELLAR_CORTEX_DEVELOPMENT	GO_CEREBELLAR_CORTEX_DEVELOPMENT		40	0.394881	1.45279	0.0455446	0.187815	1	78	tags=8%, list=1%, signal=8%
GO_REGULATION_OF_ESTABLISHMENT_OF_PROTEIN_LOCALIZATION_TO_MITOCHONDRION	GO_REGULATION_OF_ESTABLISHMENT_OF_PROTEIN_LOCALIZATION_TO_MITOCHONDRION		92	0.361756	1.45194	0.0245902	0.188531	1	2715	tags=32%, list=21%, signal=40%
GO_REGULATION_OF_IMMUNOGLOBULIN_PRODUCTION	GO_REGULATION_OF_IMMUNOGLOBULIN_PRODUCTION		42	0.412629	1.45172	0.0498008	0.188469	1	1283	tags=21%, list=10%, signal=24%
GO_RESPONSE_TO_X_RAY	GO_RESPONSE_TO_X_RAY		26	0.513001	1.45117	0.0503145	0.188872	1	1518	tags=35%, list=12%, signal=39%
GO_CEREBRAL_CORTEX_DEVELOPMENT	GO_CEREBRAL_CORTEX_DEVELOPMENT		87	0.382674	1.44842	0.0138889	0.191963	1	784	tags=14%, list=6%, signal=15%
GO_NON_CANONICAL_WNT_SIGNALING_PATHWAY	GO_NON_CANONICAL_WNT_SIGNALING_PATHWAY		124	0.333322	1.44792	0.0618557	0.192252	1	3353	tags=39%, list=26%, signal=52%
GO_NEGATIVE_REGULATION_OF_DNA_BINDING	GO_NEGATIVE_REGULATION_OF_DNA_BINDING		38	0.471912	1.44647	0.0497018	0.193789	1	1917	tags=29%, list=15%, signal=34%
GO_NUCLEAR_LOCALIZATION_SEQUENCE_BINDING	GO_NUCLEAR_LOCALIZATION_SEQUENCE_BINDING		19	0.476774	1.44516	0.0808679	0.195098	1	1249	tags=21%, list=10%, signal=23%
GO_GLOBAL_GENOME_NUCLEOTIDE_EXCISION_REPAIR	GO_GLOBAL_GENOME_NUCLEOTIDE_EXCISION_REPAIR		31	0.400474	1.44458	0.0564854	0.195511	1	2700	tags=39%, list=21%, signal=49%
GO_POSITIVE_REGULATION_OF_INTRINSIC_APOPTOTIC_SIGNALING_PATHWAY	GO_POSITIVE_REGULATION_OF_INTRINSIC_APOPTOTIC_SIGNALING_PATHWAY		47	0.430468	1.4419	0.0512295	0.198624	1	2715	tags=43%, list=21%, signal=54%
GO_TRANSCRIPTION_FACTOR_ACTIVITY_PROTEIN_BINDING	GO_TRANSCRIPTION_FACTOR_ACTIVITY_PROTEIN_BINDING		454	0.315553	1.4417	0.0158416	0.198511	1	2507	tags=27%, list=19%, signal=32%
GO_POSITIVE_REGULATION_OF_PROTEIN_COMPLEX_ASSEMBLY	GO_POSITIVE_REGULATION_OF_PROTEIN_COMPLEX_ASSEMBLY		157	0.37989	1.44162	0.0320641	0.198273	1	3419	tags=41%, list=26%, signal=55%
GO_REGULATION_OF_PROTEIN_POLYMERIZATION	GO_REGULATION_OF_PROTEIN_POLYMERIZATION		131	0.383412	1.43774	0.0410678	0.202885	1	2391	tags=28%, list=18%, signal=34%
GO_IMMUNOGLOBULIN_PRODUCTION	GO_IMMUNOGLOBULIN_PRODUCTION		36	0.464272	1.43292	0.0808679	0.209103	1	2324	tags=33%, list=18%, signal=40%
GO_PROTEASOME_COMPLEX	GO_PROTEASOME_COMPLEX		63	0.392957	1.43131	0.130612	0.2108	1	4391	tags=62%, list=34%, signal=93%
GO_PHOSPHATASE_COMPLEX	GO_PHOSPHATASE_COMPLEX		36	0.397628	1.43023	0.0755814	0.211866	1	3802	tags=44%, list=29%, signal=63%
GO_ESTABLISHMENT_OF_LOCALIZATION_BY_MOVEMENT_ALONG_MICROTUBULE	GO_ESTABLISHMENT_OF_LOCALIZATION_BY_MOVEMENT_ALONG_MICROTUBULE		73	0.396058	1.42973	0.0571429	0.212177	1	3502	tags=41%, list=27%, signal=56%
GO_POSITIVE_REGULATION_OF_MICROTUBULE_POLYMERIZATION_OR_DEPOLYMERIZATION	GO_POSITIVE_REGULATION_OF_MICROTUBULE_POLYMERIZATION_OR_DEPOLYMERIZATION		18	0.523808	1.42697	0.0728347	0.215423	1	1878	tags=28%, list=14%, signal=32%
GO_NUCLEOTIDYLTRANSFERASE_ACTIVITY	GO_NUCLEOTIDYLTRANSFERASE_ACTIVITY		93	0.385447	1.42455	0.0464646	0.218228	1	1977	tags=28%, list=15%, signal=33%
GO_HYDROLASE_ACTIVITY_HYDROLYZING_N_GLYCOSYL_COMPOUNDS	GO_HYDROLASE_ACTIVITY_HYDROLYZING_N_GLYCOSYL_COMPOUNDS		19	0.496975	1.42413	0.063745	0.218399	1	322	tags=21%, list=2%, signal=22%
GO_INTRINSIC_APOPTOTIC_SIGNALING_PATHWAY_IN_RESPONSE_TO_DNA_DAMAGE_BY_P53_CLASS_MEDIATOR	GO_INTRINSIC_APOPTOTIC_SIGNALING_PATHWAY_IN_RESPONSE_TO_DNA_DAMAGE_BY_P53_CLASS_MEDIATOR		24	0.538802	1.42103	0.072407	0.222345	1	2734	tags=38%, list=21%, signal=47%
GO_REGULATION_OF_MEMBRANE_PERMEABILITY	GO_REGULATION_OF_MEMBRANE_PERMEABILITY		58	0.392794	1.42035	0.0419287	0.222808	1	2969	tags=38%, list=23%, signal=49%
GO_RNA_POLYMERASE_II_TRANSCRIPTION_COREPRESSOR_ACTIVITY	GO_RNA_POLYMERASE_II_TRANSCRIPTION_COREPRESSOR_ACTIVITY		16	0.471952	1.42003	0.0907336	0.222851	1	789	tags=19%, list=6%, signal=20%
GO_TRANSCRIPTION_FROM_RNA_POLYMERASE_III_PROMOTER	GO_TRANSCRIPTION_FROM_RNA_POLYMERASE_III_PROMOTER		34	0.441734	1.41921	0.0843373	0.223579	1	3701	tags=47%, list=28%, signal=66%
GO_PROTEIN_PHOSPHATASE_2A_BINDING	GO_PROTEIN_PHOSPHATASE_2A_BINDING		22	0.50837	1.41819	0.0817491	0.224626	1	3610	tags=45%, list=28%, signal=63%
GO_REGULATION_OF_RETINOIC_ACID_RECEPTOR_SIGNALING_PATHWAY	GO_REGULATION_OF_RETINOIC_ACID_RECEPTOR_SIGNALING_PATHWAY		18	0.566533	1.41742	0.0625	0.22534	1	1907	tags=50%, list=15%, signal=58%
GO_RNA_STABILIZATION	GO_RNA_STABILIZATION		23	0.445459	1.41657	0.107422	0.226125	1	2134	tags=35%, list=16%, signal=42%
GO_RESPONSE_TO_LIGHT_STIMULUS	GO_RESPONSE_TO_LIGHT_STIMULUS		238	0.298244	1.41518	0.0158416	0.227735	1	1518	tags=14%, list=12%, signal=15%
GO_POSITIVE_REGULATION_OF_PROTEOLYSIS	GO_POSITIVE_REGULATION_OF_PROTEOLYSIS		302	0.32094	1.41428	0.0349794	0.228535	1	2792	tags=29%, list=21%, signal=36%
GO_REGULATION_OF_CIRCADIAN_RHYTHM	GO_REGULATION_OF_CIRCADIAN_RHYTHM		86	0.337773	1.41268	0.0202429	0.230486	1	1465	tags=16%, list=11%, signal=18%
GO_NUCLEAR_EUCHROMATIN	GO_NUCLEAR_EUCHROMATIN		22	0.46971	1.41144	0.054902	0.231829	1	1413	tags=32%, list=11%, signal=36%
GO_POSITIVE_REGULATION_OF_LAMELLIPODIUM_ORGANIZATION	GO_POSITIVE_REGULATION_OF_LAMELLIPODIUM_ORGANIZATION		17	0.540884	1.41075	0.102362	0.232343	1	2258	tags=41%, list=17%, signal=50%
GO_PROTEIN_K63_LINKED_UBIQUITINATION	GO_PROTEIN_K63_LINKED_UBIQUITINATION		28	0.430701	1.41013	0.0758483	0.232789	1	2721	tags=32%, list=21%, signal=41%
GO_TRANSCRIPTION_COACTIVATOR_ACTIVITY	GO_TRANSCRIPTION_COACTIVATOR_ACTIVITY		239	0.299983	1.40847	0.031746	0.234753	1	3088	tags=32%, list=24%, signal=41%
GO_PYRIMIDINE_NUCLEOTIDE_METABOLIC_PROCESS	GO_PYRIMIDINE_NUCLEOTIDE_METABOLIC_PROCESS		36	0.440517	1.40783	0.0734463	0.235245	1	552	tags=19%, list=4%, signal=20%
GO_CELLULAR_RESPONSE_TO_PROSTAGLANDIN_E_STIMULUS	GO_CELLULAR_RESPONSE_TO_PROSTAGLANDIN_E_STIMULUS		17	0.527169	1.40767	0.0855397	0.235063	1	1044	tags=29%, list=8%, signal=32%
GO_GAMMA_TUBULIN_BINDING	GO_GAMMA_TUBULIN_BINDING		16	0.541975	1.4067	0.0718563	0.23612	1	2015	tags=38%, list=15%, signal=44%
GO_MITOCHONDRIAL_MEMBRANE_ORGANIZATION	GO_MITOCHONDRIAL_MEMBRANE_ORGANIZATION		74	0.344977	1.40628	0.054326	0.236269	1	2969	tags=34%, list=23%, signal=44%
GO_REGULATION_OF_DNA_BINDING	GO_REGULATION_OF_DNA_BINDING		78	0.412048	1.40525	0.0539499	0.237311	1	2723	tags=35%, list=21%, signal=43%
GO_NEGATIVE_REGULATION_OF_EMBRYONIC_DEVELOPMENT	GO_NEGATIVE_REGULATION_OF_EMBRYONIC_DEVELOPMENT		22	0.560358	1.40503	0.0698603	0.237254	1	1413	tags=27%, list=11%, signal=31%
GO_IN_UTERO_EMBRYONIC_DEVELOPMENT	GO_IN_UTERO_EMBRYONIC_DEVELOPMENT		251	0.325595	1.40431	0.0217822	0.237867	1	2441	tags=23%, list=19%, signal=28%
GO_RNA_METHYLTRANSFERASE_ACTIVITY	GO_RNA_METHYLTRANSFERASE_ACTIVITY		24	0.497882	1.40385	0.124272	0.2381	1	3969	tags=58%, list=30%, signal=84%
GO_RNA_POLYMERASE_II_REPRESSING_TRANSCRIPTION_FACTOR_BINDING	GO_RNA_POLYMERASE_II_REPRESSING_TRANSCRIPTION_FACTOR_BINDING		19	0.485174	1.40363	0.0909091	0.237975	1	2405	tags=37%, list=18%, signal=45%
GO_PROTEIN_POLYUBIQUITINATION	GO_PROTEIN_POLYUBIQUITINATION		182	0.313365	1.39755	0.0566802	0.246396	1	2932	tags=31%, list=23%, signal=40%
GO_BICELLULAR_TIGHT_JUNCTION_ASSEMBLY	GO_BICELLULAR_TIGHT_JUNCTION_ASSEMBLY		25	0.502114	1.39738	0.0831601	0.24622	1	969	tags=16%, list=7%, signal=17%
GO_CYCLIN_DEPENDENT_PROTEIN_KINASE_HOLOENZYME_COMPLEX	GO_CYCLIN_DEPENDENT_PROTEIN_KINASE_HOLOENZYME_COMPLEX		23	0.460584	1.39704	0.0905433	0.246332	1	867	tags=17%, list=7%, signal=19%
GO_INNATE_IMMUNE_RESPONSE_ACTIVATING_CELL_SURFACE_RECEPTOR_SIGNALING_PATHWAY	GO_INNATE_IMMUNE_RESPONSE_ACTIVATING_CELL_SURFACE_RECEPTOR_SIGNALING_PATHWAY		95	0.368127	1.39651	0.135827	0.246667	1	2932	tags=37%, list=23%, signal=47%
GO_REGULATION_OF_MEGAKARYOCYTE_DIFFERENTIATION	GO_REGULATION_OF_MEGAKARYOCYTE_DIFFERENTIATION		21	0.462917	1.39447	0.107943	0.249214	1	2229	tags=29%, list=17%, signal=34%
GO_KINESIN_BINDING	GO_KINESIN_BINDING		24	0.459797	1.39418	0.0921569	0.249213	1	513	tags=8%, list=4%, signal=9%

## Sheet: Table S10
Table S10 GSEA results of c2 reference gene sets for high TOP2A expression groups in HBV-related HCC patients of GSE14520 cohort.
NAME	GS<br> follow link to MSigDB	GS DETAILS	SIZE	ES	NES	NOM p-val	FDR q-val	FWER p-val	RANK AT MAX	LEADING EDGE
KEGG_SPLICEOSOME	KEGG_SPLICEOSOME	Details ...	85	0.630452	2.19206	<0.0001	<0.0001	<0.0001	2953	tags=55%, list=23%, signal=71%
KEGG_CELL_CYCLE	KEGG_CELL_CYCLE	Details ...	105	0.731823	2.05248	<0.0001	0.00578534	0.012	1335	tags=50%, list=10%, signal=55%
KEGG_RNA_DEGRADATION	KEGG_RNA_DEGRADATION	Details ...	43	0.585347	2.00233	<0.0001	0.00736755	0.024	2880	tags=53%, list=22%, signal=68%
KEGG_OOCYTE_MEIOSIS	KEGG_OOCYTE_MEIOSIS	Details ...	92	0.534957	1.98631	<0.0001	0.00702302	0.027	1476	tags=25%, list=11%, signal=28%
KEGG_BASAL_TRANSCRIPTION_FACTORS	KEGG_BASAL_TRANSCRIPTION_FACTORS	Details ...	32	0.649068	1.97113	0.00189753	0.00666559	0.033	2680	tags=56%, list=21%, signal=71%
KEGG_HOMOLOGOUS_RECOMBINATION	KEGG_HOMOLOGOUS_RECOMBINATION	Details ...	25	0.661428	1.88891	0.00198413	0.0133815	0.076	2054	tags=56%, list=16%, signal=66%
KEGG_RIBOSOME	KEGG_RIBOSOME	Details ...	84	0.58228	1.87898	0.023301	0.012608	0.084	4288	tags=75%, list=33%, signal=111%
KEGG_NUCLEOTIDE_EXCISION_REPAIR	KEGG_NUCLEOTIDE_EXCISION_REPAIR	Details ...	43	0.623089	1.85078	<0.0001	0.0153088	0.112	1707	tags=40%, list=13%, signal=45%
KEGG_PROGESTERONE_MEDIATED_OOCYTE_MATURATION	KEGG_PROGESTERONE_MEDIATED_OOCYTE_MATURATION	Details ...	74	0.49731	1.82659	<0.0001	0.0168924	0.136	2623	tags=35%, list=20%, signal=44%
KEGG_DNA_REPLICATION	KEGG_DNA_REPLICATION	Details ...	32	0.845698	1.82285	<0.0001	0.0157953	0.142	495	tags=63%, list=4%, signal=65%
KEGG_MISMATCH_REPAIR	KEGG_MISMATCH_REPAIR	Details ...	23	0.751525	1.79	0.00393701	0.0212097	0.201	1167	tags=57%, list=9%, signal=62%
KEGG_BASE_EXCISION_REPAIR	KEGG_BASE_EXCISION_REPAIR	Details ...	31	0.614821	1.74092	0.00998004	0.0325767	0.308	322	tags=32%, list=2%, signal=33%
KEGG_AMINOACYL_TRNA_BIOSYNTHESIS	KEGG_AMINOACYL_TRNA_BIOSYNTHESIS	Details ...	26	0.564138	1.69746	0.0256917	0.0450347	0.409	2963	tags=46%, list=23%, signal=60%
KEGG_PYRIMIDINE_METABOLISM	KEGG_PYRIMIDINE_METABOLISM	Details ...	74	0.502581	1.65355	0.00957854	0.0622105	0.505	1977	tags=35%, list=15%, signal=41%
KEGG_UBIQUITIN_MEDIATED_PROTEOLYSIS	KEGG_UBIQUITIN_MEDIATED_PROTEOLYSIS	Details ...	107	0.392663	1.62803	0.0125	0.072336	0.558	2581	tags=28%, list=20%, signal=35%
KEGG_RENAL_CELL_CARCINOMA	KEGG_RENAL_CELL_CARCINOMA	Details ...	70	0.4038	1.59892	0.00609756	0.0867511	0.641	3611	tags=43%, list=28%, signal=59%
KEGG_PROTEIN_EXPORT	KEGG_PROTEIN_EXPORT	Details ...	18	0.5181	1.56653	0.0802348	0.108135	0.73	3891	tags=72%, list=30%, signal=103%
KEGG_P53_SIGNALING_PATHWAY	KEGG_P53_SIGNALING_PATHWAY	Details ...	59	0.527034	1.52094	0.013834	0.143073	0.815	1518	tags=34%, list=12%, signal=38%
KEGG_PROTEASOME	KEGG_PROTEASOME	Details ...	42	0.469717	1.46259	0.146939	0.203814	0.902	4355	tags=64%, list=33%, signal=96%

[truncated: 4 more sheets: Table S11, Table S12, Table S13, Table S14]
